# Supplementary material for: Influence of low amounts of zinc or magnesium substitution on ion release and apatite formation of Bioglass 45S5
Source: J Mater Sci Mater Med. 2020 Oct 9;31(10):86. doi: 10.1007/s10856-020-06426-1 (PMC7547032; doi:10.1007/s10856-020-06426-1)
Supplement: Supplementary file 2 — Raw Data [file 10856_2020_6426_MOESM2_ESM.xlsx]

## Sheet: Density
	Glass	Density (g/cm3)
	Mg25	2.6853
	Mg15	2.6923
	Mg10	2.083
	Mg7,5	2.7089
	Mg5	2.7094
	Mg2,5	2.7131
	45S5	2.7163
	Zn2,5	2.7186
	Zn5	2.7331
	Zn7,5	2.7622
	Zn10	2.7497
	Zn15	2.7665
	Zn25	2.8252
		Error of He-pycnometer = ± 0,01 g/cm3

## Sheet: Molar Volume
	Glass	Molar Volume (cm3/mol)
	Mg25	22.5406
	Mg15	22.6394
	Mg10	22.5599
	Mg7,5	22.6182
	Mg5	22.6532
	Mg2,5	22.6614
	45S5	22.6738
	Zn2,5	22.7172
	Zn5	22.659
	Zn7,5	22.4819
	Zn10	22.646
	Zn15	22.6315
	Zn25	22.4036
		Error = ± 0,08cm3/mol

## Sheet: pH
	Mg series		0 hours			6 hours			72 hours - 3d			168 hours - 7d
			pH			pH			pH			pH
	45S5		7.47333	0.01247		7.59	0.03266		7.82	0.03266		7.80333	0.02494
	Mg2,5		7.43667	0.00943		7.55667	0.01247		7.81	0.01414		7.85333	0.02055
	Mg5		7.44	0.00816		7.59333	0.01247		7.83667	0.00943		7.83333	0.01247
	Mg7,5		7.42667	0.01247		7.56	0.00816		7.84	0.01		7.83	0.02
	Mg10		7.43333	0.00943		7.52667	0.00943		7.84	0.00816		7.85	0.04082
	Mg15		7.47333	0.01247		7.52	0.02944		7.81667	0.00471		7.77	0.00816
	Mg25		7.43333	0.03091		7.50333	0.017		7.82667	0.00943		7.79667	0.01247
	Zn series		0 hours			6 hours			72 hours - 3d			168 hours - 7d
	45S5		7.47333	0.01247		7.59	0.03266		7.82	0.03266		7.80333	0.02494
	Zn2,5		7.47	0.01414		7.57667	0.02867		7.79333	0.02055		7.81667	0.02494
	Zn5		7.46	0.00816		7.51	0.0216		7.62333	0.01247		7.59667	0.02055
	Zn7,5		7.46	0.00816		7.43667	0.00471		7.52333	0.017		7.56	0.00816
	Zn10		7.44667	0.00471		7.45	0.01633		7.5	0.00816		7.51	0.00816
	Zn15		7.47	0.01633		7.48	0.00816		7.47	0.01414		7.5	0.01633
	Zn25		7.48667	0.00471		7.48	0.00816		7.46	0.00816		7.49	0.00816
	Supplementary Figures
	Mg series		45S5		Mg2,5		Mg5		Mg7,5		Mg10		Mg15		Mg25
	0h		7.47333	0.01247	7.43667	0.00943	7.44	0.00816	7.42667	0.01247	7.43333	0.00943	7.47333	0.01247	7.43333	0.03091
	6h		7.59	0.03266	7.55667	0.01247	7.59333	0.01247	7.56	0.00816	7.52667	0.00943	7.52	0.02944	7.50333	0.017
	12h		7.56	0.01414	7.56333	0.00943	7.55333	0.00471	--	--	--	--	--	--	--	--
	24h		7.63	0.00816	7.57333	0.00943	7.60667	0.017	--	--	--	--	--	--	--	--
	72h		7.82	0.03266	7.81	0.01414	7.83667	0.00943	7.84	0.01	7.84	0.00816	7.81667	0.00471	7.82667	0.00943
	168h		7.80333	0.02494	7.85333	0.02055	7.83333	0.01247	7.83	0.02	7.85	0.04082	7.77	0.00816	7.79667	0.01247
	Zn series		45S5		Zn2,5		Zn5		Zn7,5		Zn10		Zn15		Zn25
	0h		7.47333	0.01247	7.47	0.01414	7.46	0.00816	7.46	0.00816	7.44667	0.00471	7.47	0.01633	7.48667	0.00471
	6h		7.59	0.03266	7.57667	0.02867	7.51	0.0216	7.43667	0.00471	7.45	0.01633	7.48	0.00816	7.48	0.00816
	12h		7.56	0.01414	7.52667	0.01247	7.49	0.00816	--	--	--	--	--	--	--	--
	24h		7.63	0.00816	7.54	0.02449	7.53667	0.01247	--	--	--	--	--	--	--	--
	72h		7.82	0.03266	7.79333	0.02055	7.62333	0.01247	7.52333	0.017	7.5	0.00816	7.47	0.01414	7.46	0.00816
	168h		7.80333	0.02494	7.81667	0.02494	7.59667	0.02055	7.56	0.00816	7.51	0.00816	7.5	0.01633	7.49	0.00816
	Coarse vs Fine
Coarse		45S5			Mg2.5			Zn2.5
	0h	7.47333	0.01247		7.43667	0.00943		7.47	0.01414
	6h	7.59	0.03266		7.55667	0.01247		7.57667	0.02867
	12h	7.56	0.01414		7.56333	0.00943		7.52667	0.01247
	24h	7.63	0.00816		7.57333	0.00943		7.54	0.02449
	72h	7.82	0.03266		7.81	0.01414		7.79333	0.02055
	168h	7.80333	0.02494		7.85333	0.02055		7.81667	0.02494
Fine		45S5			Mg2.5			Zn2.5
	0h	7.47	0.01414		7.46667	0.00943		7.45333	0.01886
	6h	7.74667	0.01247		7.74	0.00816		7.67333	0.04028
	12h	7.73333	0.02867		7.77333	0.017		7.73	0.00816
	24h	7.83667	0.017		7.82333	0.01247		7.75	0.00816
	72h	7.98	0.03742		7.98	0.00816		7.91667	0.02867
	168h	8.03	0.0216		8.01333	0.03399		8.00333	0.02055

## Sheet: Ion concentration
	Coarse Powder
	Mg series - Ion concentration in % - 6h
			Mg			Na			Ca			Si			P
	45S5		-	-		28.01	2.71		24.06	3.32		8.85	0.52		11.22	0.23
	Mg2,5		48.0071	2.51346		22.5383	0.220244		14.8143	0.0951667		8.83147	0.00634445		11.559	0.127582
	Mg5		35.7207	0.250671		23.089	0.220244		18.7993	0.156335		9.14869	0.0126889		13.0134	0.51033
	Mg7,5		30.2751	0.248156		21.9624	0.217449		18.3031	0.162695		8.13684	0.0187918		9.82514	0.251927
	Mg10		17.5781	0.00625112		14.3513	0.0365173		11.2886	0.0842432		3.69228	0.031558		5.25457	0.0761531
	Mg15		11.9882	0.000166563		8.9761	0.0729764		8.37798	0.0891275		1.64917	0.00945984		2.20668	0.202913
	Mg series - Ion concentration in % - 7d
			Mg			Na			Ca			Si			P
	45S5		-	-		63.2199	0.22092		43.9189	0.229342		17.3535	0.0764472		3.09696	0.204758
	Mg2,5		83.2782	0.252358		53.4401	0.257987		30.3212	0.1911		12.3578	0.0636999		6.55853	0.0256192
	Mg5		55.4065	0.00879369		47.3341	0.733862		33.7093	0.024058		11.2887	0.126839		7.21835	0.102026
	Mg7,5		57.623	0.499621		52.5722	0.145933		35.364	0.00818896		11.2557	0.0630569		3.29688	0.253606
	Mg10		61.3936	0.620138		67.744	0.362268		44.9789	0.0250718		15.0586	0.0313069		5.36385	0.0503648
	Mg15		48.0419	0.165235		55.3236	0.0361971		34.5266	0.221041		10.0325	0.00125125		1.33357	0.125809
	Zn series - Ion concentration in % - 6h
			Zn			Na			Ca			Si			P
	45S5		-	-		28.01	2.71		24.06	3.32		8.85	0.52		11.22	0.23
	Zn2,5		0.795664	0.00936076		13.9337	0.018387		12.3973	0.00784142		4.90363	0.00953395		6.54408	0.0511257
	Zn5		1.12789	0.0140986		6.90491	0.0738493		7.33387	0.040296		3.11665	0.000957299		3.67045	0.20534
	Zn7,5		0.749734	0.00125164		4.09351	0.0737569		5.45715	0.0375492		1.64768	0.012748		1.84575	0.153812
	Zn10		0.89424	0.0141196		3.44279	0.0147918		5.41021	0.0427685		1.48921	0.0159787		1.69657	0.102823
	Zn15		0.244549	0.00317596		1.59978	0.000748612		4.21078	0.000914294		0.393633	9.70416e-05		0	0
	Zn series - Ion concentration in % - 7d
			Zn			Na			Ca			Si			P
	45S5		-	-		63.2199	0.22092		43.9189	0.229342		17.3535	0.0764472		3.09696	0.204758
	Zn2,5		0.939175	0.0278963		40.1836	0.730611		31.7029	0.0235243		13.7642	0.0631387		14.2204	0.253935
	Zn5		2.53279	0.0037199		25.2709	0.0292275		21.925	0.0161184		12.787	0.0315728		11.5299	0.152378
	Zn7,5		4.08163	0.00630855		9.29376	0.0743501		10.0548	0.0834426		5.85985	0.0128505		6.07277	0.206733
	Zn10		2.28511	0.0142523		4.47924	0.074654		6.58634	0.0427685		3.06125	0.0161288		3.16556	0.129736
	Zn15		1.70162	0.00792928		3.36799	0.0149522		5.63205	0.0228574		2.14821	0.0032304		2.3386	0.259844
	Supplemetary Figures - Mg Ion concentration in mmol/l						Supplementary Figure - 45S5 Ion concentration fine glass powder
		6h		7d
								Na			Ca			Si			P
	Mg2,5	0.07858		0.13577			0h	0.04101	0.0029		0.10062	0.000886522		0	0		0	0
	Mg5	0.11726		0.18149			6h	46.5321	0.32743		39.2793	0.33992		9.96671	0.06288		48.911	0.15174
	Mg7,5	0.15059		0.28472			12h	43.7738	0.36478		31.1281	0.15148		8.90745	0.00221		12.1714	0.50714
	Mg10	0.1157		0.40732			24h	72.1866	0.02553		49.7936	0.02272		12.8555	0.00946		22.1114	0.10143
	Mg15	0.11845		0.4785			72h	94.143	0.36919		63.6215	0.38326		17.0372	0.06381		10.9275	0.0154
	Mg25			11438			168h	96.0825	0.36673		65.2151	0.19035		18.6033	0.09508		1.52954	0
	Supplemetary Figures - Zn Ion concentration in mmol/l
		6h		7d
	Zn2,5	0.0013		0.00154
	Zn5	0.00367		0.00833
	Zn7,5	0.00366		0.01979
	Zn10	0.00581		0.01471
	Zn15	0.00236		0.01641
	Zn25			0.04038

## Sheet: coarse vs fine
	Coarse vs Fine Glass Powder
	Mg2.5 coarse - Ion concentration in %												Mg5 coarse - Ion concentration in %
	Time	Mg		Na		Ca		Si		P			Time	Mg		Na		Ca		Si		P
	0	0.24698	0.00752	0.04159	0.00294	0.0722	0.000636146	0	0	0	0		0	0.12262	0.00375	0.0413	0.00292	0.09066	0.000631661	0	0	0	0
	6	48.1358	2.50676	22.5384	0.22024	14.854	0.09542	8.85515	0.00633	11.559	0.12758		6	35.6597	0.25024	23.089	0.22024	19.2094	0.12633	9.10855	0.01263	13.0134	0.51033
	12	58.7207	0.50135	11.8407	0.07332	7.79278	0.03181	2.46188	0.03164	1.75829	0.10193		12	25.1716	0.000875851	13.0836	0.10964	10.8227	0.06317	2.48874	0.00316	1.77832	0.25405
	24	48.6399	0.50135	7.91325	0.14722	5.9416	0.00954	2.21697	0.01266	1.6886	0.02558		24	35.4094	0.25024	19.6974	0.07242	11.3067	0.09475	3.50572	0.01263	1.66119	0.07551
	72	84.5527	0.15041	65.5143	0.36806	34.7832	0.00254	16.3168	0.000632753	3.19811	0.12792		72	68.6542	0.02502	63.4695	0.0365	41.0945	0.12633	14.8756	0.09475	3.5519	0.25371
	168	83.1666	0.25068	53.4401	0.25799	30.2805	0.19084	12.3412	0.06328	6.55853	0.02562		168	55.1849	0.00876	47.3341	0.73386	33.5745	0.02396	11.2436	0.12633	7.21835	0.10203
	Mg2.5 fine - Ion concentration in %
	Time	Mg		Na		Ca		Si		P
	0	0.04059	0.00124	0.04101	0.0029	0.10062	0.000886522	0	0	0	0
	6	62.0872	0.22441	48.6909	0.02913	39.2381	0.11632	34.1	0.1	45.3111	0.02531
	12	82.6432	0.24968	50.7574	0.18232	37.8149	0.23295	35.32	0.1	27.2227	0.30416
	24	82.2124	0.15021	68.003	0.73122	45.8569	0.11678	40	0.2	18.9084	0.05083
	72	95.9982	0.49869	93.5873	0.36415	60.4856	0.38773	57.7	0.03	2.12633	0.40502
	168	101.1	0.24902	97.8274	1.09101	63.5032	0.77443	58.58	0.03	1.51679	0
	Zn2.5 coarse - Ion concentration in %												Zn5 coarse - Ion concentration in %
	Time	Zn		Na		Ca		Si		P			Time	Zn		Na		Ca		Si		P
	0			0.227	0.002	0.089	0.000784142	0	0	0	0		0	0	0	0.04167	0.00295	0.09147	0.000805919	0	0	0	0
	6	0.79566	0.00936	31.62	0.02	12.3973	0.00784	4.90363	0.00953	6.54408	0.05113		6	1.12639	0.01408	6.90491	0.07385	7.33387	0.0403	3.11249	0.000956023	3.67045	0.20534
	12	0.33699	0.02808	18.3	0.1	7.1749	0.03921	2.04344	0.00636	2.10739	0.0514		12	0.26282	0.02347	3.79817	0.03688	5.07729	0.0403	1.36711	0.00637	1.28166	0.25633
	24	2.46188	0.03744	34.3	0.2	13.448	0.07841	7.01699	0.00953	8.07568	0.01017		24	0.30037	0.01408	7.10279	0.01832	7.81742	0.08059	2.51115	0.01593	2.49543	0.12732
	72	1.80195	0.00562	98.7	0.4	38.6974	0.15683	19.6082	0.12712	20.58	0.02048		72	4.84816	0.00939	20.8875	0.02571	19.3421	0.01612	10.325	0.06373	11.2541	0.00255
	168	0.94544	0.02808	80.86	0.06	31.7029	0.02352	13.856	0.06356	14.2204	0.25394		168	2.55643	0.00375	25.2709	0.02923	21.925	0.01612	12.9063	0.03187	11.5299	0.15238
	Zn2.5 fine - Ion concentration in %
	Time	Zn		Na		Ca		Si		P
	0	0	0	0.04101	0.0029	0.10062	0.000886522	0	0	0	0
	6	0.61008	0.02816	45.4489	0.00369	35.5299	0.23556	9.61361	0.00319	37.9341	0.51262
	12	1.82497	0.02793	47.015	0.02561	36.2208	0.38947	10.8427	0.06322	30.5127	0.35598
	24	1.3919	0.0047	63.7269	0.14769	42.7322	0.19656	12.0929	0.06381	19.5058	0.51331
	72	0.73021	0.00939	83.7188	0.01844	54.7278	0.3926	16.8692	0.01275	7.33052	0.35884
	168	0.26175	0.03754	92.4371	0.2938	60.6091	0.39103	19.2647	0.06348	2.0423	0.51058

## Sheet: FTIR
	Mg2.5 coarse FTIR								Zn2.5 coarse FTIR								Mg series at 72h									Zn series at 72h									Zn15 coarse FTIR							Mg2.5 fine FTIR
	Wavenumber		Intensity 6h	Intensity 12h	Intensity 24h	Intensity 72h	Intensity 168h		Wavenumber		Intensity 6h	Intensity 12h	Intensity 24h	Intensity 72h	Intensity 168h		Wavenumber		Mg2.5	Mg5	Mg7.5	Mg10	Mg15	Mg25		Wavenumber		Zn2.5	Zn5	Zn7.5	Zn10	Zn15	Zn25		Wavenumber		Intensity 0h	Intensity 6h	Intensity 72h	Intensity 168h		Wavenumber		Intensity 6h	Intensity 12h	Intensity 24h	Intensity 72h	Intensity 168h
	501.327		0.1248	0.2051	0.1878	0.1314	0.1487		551.646		0.0699	0.2165	0.2402	0.1931	0.1273		501.327		0.1314	0.1636	0.1653	0.1731	0.1958	0.1789		501.327		0.1931	0.1796	0.2192	0.2625	0.1869	0.1895		501.327		0.1609	0.1982	0.1869	0.1873		501.327		0.87206	0.1259	0.10153	0.1249	0.1097	0.1103
	503.191		0.1208	0.2011	0.185	0.1294	0.1458		553.51		0.0683	0.2127	0.2375	0.1886	0.1242		503.191		0.1294	0.1605	0.1615	0.169	0.1903	0.1757		503.191		0.1886	0.1791	0.2168	0.2548	0.184	0.1847		503.191		0.159	0.1938	0.184	0.1858		503.191		0.87598	0.1257	0.09801	0.1216	0.1077	0.1088
	505.054		0.1203	0.1959	0.1805	0.1246	0.1421		555.373		0.0662	0.2097	0.233	0.1845	0.1211		505.054		0.1246	0.1564	0.1585	0.1644	0.1855	0.1715		505.054		0.1845	0.1784	0.2139	0.2617	0.1799	0.1815		505.054		0.16	0.1893	0.1799	0.1847		505.054		0.89521	0.1226	0.09574	0.1178	0.105	0.1054
	506.918		0.12	0.1921	0.1784	0.1197	0.1378		557.237		0.065	0.2066	0.228	0.1812	0.1196		506.918		0.1197	0.1499	0.155	0.1592	0.1812	0.1678		506.918		0.1812	0.1752	0.208	0.263	0.1776	0.1776		506.918		0.1566	0.1864	0.1776	0.1827		506.918		0.87245	0.1201	0.09407	0.1156	0.1031	0.1021
	508.782		0.1174	0.1879	0.1752	0.1182	0.1352		559.101		0.062	0.2028	0.2227	0.1787	0.1174		508.782		0.1182	0.1488	0.1533	0.1576	0.1777	0.1647		508.782		0.1787	0.1707	0.2037	0.2507	0.1773	0.1731		508.782		0.1537	0.1814	0.1773	0.1803		508.782		0.81829	0.1168	0.09284	0.113	0.1006	0.1005
	510.645		0.1133	0.1855	0.1698	0.1194	0.1351		560.964		0.0589	0.1982	0.2179	0.1758	0.1148		510.645		0.1194	0.1477	0.1532	0.1565	0.1754	0.1617		510.645		0.1758	0.1667	0.2023	0.241	0.1727	0.1717		510.645		0.1488	0.1769	0.1727	0.1758		510.645		0.79474	0.1121	0.09052	0.1101	0.0985	0.0988
	512.509		0.1114	0.1832	0.1658	0.1193	0.1345		562.828		0.0577	0.1932	0.2133	0.173	0.1148		512.509		0.1193	0.1431	0.1499	0.1537	0.173	0.1589		512.509		0.173	0.1646	0.1991	0.2394	0.1657	0.1715		512.509		0.1442	0.1747	0.1657	0.1709		512.509		0.79082	0.1114	0.08893	0.1092	0.0991	0.0978
	514.373		0.1106	0.1779	0.1625	0.1167	0.1328		564.692		0.0566	0.1886	0.2077	0.168	0.1131		514.373		0.1167	0.1399	0.1445	0.1513	0.1694	0.1561		514.373		0.168	0.1606	0.1945	0.2332	0.1617	0.1662		514.373		0.1436	0.1709	0.1617	0.1665		514.373		0.78728	0.1111	0.08767	0.1087	0.0984	0.0967
	516.236		0.107	0.1718	0.1587	0.1154	0.1316		566.555		0.0572	0.1847	0.2033	0.1663	0.1105		516.236		0.1154	0.1412	0.1427	0.1507	0.1674	0.1537		516.236		0.1663	0.1556	0.1884	0.2263	0.1607	0.1613		516.236		0.142	0.1676	0.1607	0.1622		516.236		0.77119	0.1101	0.08692	0.1086	0.0973	0.0958
	518.1		0.1039	0.1678	0.1558	0.1147	0.1308		568.419		0.0572	0.1783	0.199	0.1645	0.1096		518.1		0.1147	0.1426	0.1447	0.1488	0.1663	0.1522		518.1		0.1645	0.1533	0.1842	0.2204	0.1553	0.1578		518.1		0.1376	0.1657	0.1553	0.1593		518.1		0.73038	0.1078	0.08624	0.108	0.0978	0.0962
	519.964		0.1029	0.1644	0.154	0.1137	0.129		570.283		0.0559	0.1738	0.1935	0.1603	0.1099		519.964		0.1137	0.1405	0.145	0.145	0.1648	0.1489		519.964		0.1603	0.1501	0.1801	0.2154	0.1487	0.1569		519.964		0.136	0.1615	0.1487	0.1562		519.964		0.69545	0.1059	0.08524	0.1071	0.0973	0.0957
	521.827		0.1011	0.1601	0.1466	0.1108	0.1273		572.146		0.0557	0.17	0.1861	0.1557	0.1073		521.827		0.1108	0.1389	0.1443	0.1442	0.1624	0.1451		521.827		0.1557	0.1469	0.1731	0.2094	0.1456	0.1532		521.827		0.1297	0.1548	0.1456	0.1525		521.827		0.66915	0.1064	0.08419	0.1065	0.0972	0.0962
	523.691		0.0973	0.1554	0.1406	0.111	0.1259		574.01		0.0544	0.1647	0.181	0.1533	0.1041		523.691		0.111	0.1392	0.1426	0.1481	0.1604	0.1434		523.691		0.1533	0.1441	0.1673	0.1993	0.1437	0.1486		523.691		0.1246	0.1493	0.1437	0.1471		523.691		0.64796	0.1062	0.08219	0.1067	0.0973	0.0975
	525.555		0.0951	0.1517	0.1376	0.1099	0.1249		575.874		0.0538	0.1595	0.1772	0.1498	0.1027		525.555		0.1099	0.1388	0.1406	0.1497	0.1572	0.1421		525.555		0.1498	0.1383	0.1623	0.1916	0.1379	0.144		525.555		0.1236	0.1453	0.1379	0.141		525.555		0.64639	0.1041	0.08141	0.1059	0.0974	0.0976
	527.418		0.0943	0.148	0.1337	0.1078	0.1251		577.737		0.0541	0.1539	0.1699	0.146	0.1011		527.418		0.1078	0.1385	0.14	0.1476	0.1557	0.1407		527.418		0.146	0.1332	0.1572	0.193	0.1322	0.1412		527.418		0.1195	0.1409	0.1322	0.1374		527.418		0.63305	0.102	0.08008	0.1039	0.098	0.098
	529.282		0.0896	0.1439	0.1284	0.1081	0.123		579.601		0.0538	0.1479	0.1614	0.1432	0.0996		529.282		0.1081	0.1363	0.1386	0.147	0.1539	0.1384		529.282		0.1432	0.1297	0.1528	0.1892	0.1282	0.1389		529.282		0.1136	0.1369	0.1282	0.1347		529.282		0.60322	0.1	0.07957	0.1036	0.0988	0.0988
	531.146		0.0856	0.1391	0.1228	0.1085	0.1211		581.465		0.0538	0.1441	0.156	0.1389	0.0997		531.146		0.1085	0.1328	0.1382	0.1458	0.1531	0.1352		531.146		0.1389	0.1264	0.1479	0.1812	0.1239	0.1358		531.146		0.1109	0.1317	0.1239	0.1315		531.146		0.56868	0.0976	0.08019	0.1035	0.101	0.1015
	533.009		0.0842	0.1343	0.1186	0.1071	0.1204		583.328		0.0545	0.1397	0.1529	0.1351	0.0985		533.009		0.1071	0.1323	0.1347	0.1434	0.1517	0.1334		533.009		0.1351	0.1212	0.141	0.1744	0.1201	0.1302		533.009		0.1086	0.1263	0.1201	0.1247		533.009		0.54042	0.0963	0.07936	0.1028	0.1039	0.104
	534.873		0.0828	0.1304	0.1155	0.1075	0.119		585.192		0.0546	0.1341	0.1474	0.1327	0.0957		534.873		0.1075	0.134	0.1332	0.1422	0.1495	0.1316		534.873		0.1327	0.1158	0.1349	0.1721	0.1181	0.1235		534.873		0.1001	0.1226	0.1181	0.1171		534.873		0.5208	0.096	0.07903	0.1039	0.1064	0.1052
	536.737		0.0811	0.1238	0.1121	0.1091	0.1183		587.056		0.0537	0.1276	0.1397	0.1295	0.0944		536.737		0.1091	0.1331	0.1345	0.1422	0.1473	0.1277		536.737		0.1295	0.1124	0.13	0.163	0.1148	0.1213		536.737		0.0963	0.1198	0.1148	0.1117		536.737		0.48901	0.0947	0.07828	0.1032	0.107	0.106
	538.6		0.0791	0.1189	0.107	0.1084	0.119		588.919		0.0523	0.1223	0.1337	0.1265	0.094		538.6		0.1084	0.1344	0.1336	0.143	0.1456	0.1254		538.6		0.1265	0.1087	0.1246	0.1523	0.1097	0.1186		538.6		0.0969	0.1163	0.1097	0.1083		538.6		0.4792	0.0935	0.07664	0.1025	0.1071	0.1074
	540.464		0.0755	0.1158	0.1014	0.1083	0.119		590.783		0.0516	0.1174	0.1284	0.1246	0.0924		540.464		0.1083	0.1377	0.1337	0.1426	0.1445	0.1243		540.464		0.1246	0.1058	0.1195	0.1488	0.1054	0.1153		540.464		0.0935	0.1098	0.1054	0.1055		540.464		0.48509	0.0928	0.07592	0.103	0.1098	0.1114
	542.328		0.0731	0.1115	0.097	0.1095	0.1179		592.647		0.052	0.1122	0.1218	0.1222	0.0914		542.328		0.1095	0.1377	0.1345	0.1433	0.143	0.1231		542.328		0.1222	0.1022	0.1146	0.1429	0.101	0.1125		542.328		0.0879	0.1037	0.101	0.1037		542.328		0.4478	0.0928	0.07652	0.1036	0.1136	0.1155
	544.191		0.0708	0.1071	0.0924	0.112	0.1174		594.51		0.0525	0.1082	0.1155	0.1198	0.0896		544.191		0.112	0.1368	0.1344	0.1446	0.1419	0.1205		544.191		0.1198	0.0974	0.1099	0.1389	0.0958	0.1076		544.191		0.0834	0.1004	0.0958	0.0996		544.191		0.40973	0.0921	0.07636	0.1055	0.1157	0.1171
	546.055		0.0677	0.1034	0.0886	0.1131	0.1168		596.374		0.0521	0.1048	0.1108	0.1169	0.0895		546.055		0.1131	0.1356	0.1341	0.1454	0.1414	0.118		546.055		0.1169	0.0947	0.1066	0.1357	0.0906	0.1034		546.055		0.0798	0.0975	0.0906	0.0942		546.055		0.39207	0.091	0.07632	0.1071	0.1181	0.1198
	547.919		0.0649	0.1	0.0847	0.1104	0.1151		598.238		0.0506	0.0993	0.1064	0.112	0.0901		547.919		0.1104	0.1353	0.1348	0.1472	0.1401	0.1159		547.919		0.112	0.0924	0.1024	0.1273	0.0866	0.1		547.919		0.0766	0.0927	0.0866	0.0914		547.919		0.37166	0.0901	0.07567	0.1075	0.1213	0.1249
	549.782		0.0634	0.0962	0.0805	0.1071	0.1152		600.101		0.0494	0.0933	0.1026	0.1096	0.0882		549.782		0.1071	0.1383	0.1347	0.1485	0.1403	0.1153		549.782		0.1096	0.0888	0.0966	0.1235	0.0835	0.0982		549.782		0.0716	0.0887	0.0835	0.0885		549.782		0.35597	0.0887	0.07447	0.1078	0.125	0.1312
	551.646		0.0635	0.0927	0.0773	0.1084	0.1149		601.965		0.0494	0.0894	0.0992	0.1094	0.0864		551.646		0.1084	0.14	0.1351	0.149	0.1405	0.1148		551.646		0.1094	0.0847	0.0914	0.123	0.0821	0.0934		551.646		0.0686	0.087	0.0821	0.0832		551.646		0.3383	0.0872	0.07419	0.1088	0.1303	0.1382
	553.51		0.063	0.0887	0.0753	0.1135	0.1151		603.829		0.0503	0.0871	0.0953	0.1075	0.0865		553.51		0.1135	0.1393	0.1378	0.1511	0.1402	0.1138		553.51		0.1075	0.0816	0.0882	0.1151	0.08	0.0899		553.51		0.0684	0.0845	0.08	0.0779		553.51		0.31515	0.0861	0.07331	0.1112	0.1362	0.1459
	555.373		0.0613	0.0859	0.0729	0.1161	0.1163		605.692		0.0497	0.0836	0.0899	0.1052	0.0859		555.373		0.1161	0.1403	0.1381	0.1534	0.14	0.1137		555.373		0.1052	0.0779	0.0857	0.1131	0.0753	0.0905		555.373		0.0681	0.0811	0.0753	0.0746		555.373		0.30965	0.0856	0.07185	0.1139	0.1428	0.1539
	557.237		0.0598	0.0852	0.0693	0.1155	0.1161		607.556		0.0477	0.0793	0.0867	0.1035	0.0856		557.237		0.1155	0.1424	0.1385	0.1559	0.1391	0.113		557.237		0.1035	0.0747	0.0829	0.1109	0.0732	0.089		557.237		0.0657	0.0784	0.0732	0.0735		557.237		0.30495	0.0851	0.07092	0.117	0.1511	0.1637
	559.101		0.0582	0.0864	0.0669	0.1166	0.1169		609.42		0.0466	0.0771	0.0844	0.1006	0.0859		559.101		0.1166	0.1418	0.1416	0.1584	0.1402	0.1125		559.101		0.1006	0.073	0.0799	0.1075	0.0716	0.0858		559.101		0.0628	0.0757	0.0716	0.071		559.101		0.28454	0.0846	0.07031	0.1185	0.1577	0.173
	560.964		0.0579	0.0859	0.0667	0.1184	0.1175		611.283		0.046	0.0766	0.0825	0.0989	0.0871		560.964		0.1184	0.1435	0.1434	0.1599	0.142	0.1133		560.964		0.0989	0.0728	0.0786	0.1142	0.0702	0.0836		560.964		0.061	0.0745	0.0702	0.0712		560.964		0.26845	0.0845	0.06975	0.1181	0.1614	0.1794
	562.828		0.0586	0.0842	0.0662	0.1202	0.1156		613.147		0.0453	0.0757	0.0811	0.0983	0.0873		562.828		0.1202	0.1449	0.1424	0.1602	0.1415	0.1121		562.828		0.0983	0.0709	0.0776	0.1116	0.068	0.0812		562.828		0.0586	0.0739	0.068	0.0706		562.828		0.26099	0.0838	0.07012	0.1165	0.1605	0.1799
	564.692		0.0576	0.0837	0.065	0.1206	0.1133		615.011		0.0449	0.0738	0.0791	0.0973	0.0853		564.692		0.1206	0.1433	0.1399	0.1575	0.1393	0.1105		564.692		0.0973	0.0686	0.0761	0.104	0.0647	0.0789		564.692		0.0579	0.0719	0.0647	0.0676		564.692		0.26374	0.0838	0.07055	0.1133	0.1541	0.1732
	566.555		0.0566	0.0816	0.0631	0.117	0.112		616.874		0.0442	0.072	0.0773	0.0967	0.0833		566.555		0.117	0.1424	0.1381	0.1531	0.1368	0.1093		566.555		0.0967	0.069	0.0747	0.109	0.0641	0.0764		566.555		0.0578	0.0695	0.0641	0.0653		566.555		0.26217	0.0835	0.07014	0.1095	0.1481	0.1646
	568.419		0.0556	0.079	0.0617	0.1133	0.1109		618.738		0.0435	0.0716	0.077	0.0955	0.0817		568.419		0.1133	0.1405	0.1379	0.1504	0.1359	0.1077		568.419		0.0955	0.0696	0.0743	0.1118	0.0641	0.0736		568.419		0.0541	0.0684	0.0641	0.0627		568.419		0.24686	0.0837	0.0697	0.1076	0.1433	0.1576
	570.283		0.0542	0.0775	0.0615	0.112	0.1092		620.602		0.0435	0.071	0.0758	0.0944	0.0801		570.283		0.112	0.1368	0.1349	0.1495	0.1345	0.1051		570.283		0.0944	0.0684	0.0725	0.1071	0.0612	0.0712		570.283		0.0514	0.0666	0.0612	0.0605		570.283		0.24804	0.084	0.06914	0.1068	0.1366	0.1514
	572.146		0.0536	0.0771	0.061	0.1103	0.1076		622.465		0.0434	0.0699	0.0745	0.0939	0.0789		572.146		0.1103	0.1342	0.131	0.1466	0.1318	0.1034		572.146		0.0939	0.0669	0.0699	0.1036	0.0591	0.0682		572.146		0.0517	0.0652	0.0591	0.0598		572.146		0.24686	0.0826	0.06894	0.1046	0.1313	0.1461
	574.01		0.0537	0.076	0.0607	0.1075	0.107		624.329		0.0434	0.0687	0.0743	0.094	0.0782		574.01		0.1075	0.1315	0.1287	0.1436	0.129	0.1031		574.01		0.094	0.0647	0.068	0.1011	0.0584	0.0658		574.01		0.0513	0.065	0.0584	0.0607		574.01		0.24961	0.0811	0.06866	0.1023	0.1277	0.1407
	575.874		0.0533	0.0749	0.0607	0.1059	0.1059		626.193		0.0435	0.0678	0.0748	0.093	0.0769		575.874		0.1059	0.1277	0.1267	0.1418	0.1275	0.1024		575.874		0.093	0.0633	0.0676	0.0967	0.0579	0.0645		575.874		0.0489	0.0634	0.0579	0.0598		575.874		0.25667	0.0811	0.06861	0.1001	0.124	0.1343
	577.737		0.0531	0.0759	0.0602	0.1041	0.1023		628.056		0.0442	0.0677	0.0738	0.0909	0.0766		577.737		0.1041	0.124	0.1247	0.1378	0.1254	0.1012		577.737		0.0909	0.064	0.0675	0.0937	0.0579	0.0633		577.737		0.0472	0.0611	0.0579	0.0583		577.737		0.24137	0.0802	0.06786	0.0981	0.1195	0.1288
	579.601		0.0535	0.0767	0.0614	0.1014	0.1004		629.92		0.0451	0.0678	0.0735	0.0891	0.0763		579.601		0.1014	0.123	0.1226	0.1338	0.1232	0.0983		579.601		0.0891	0.0628	0.0666	0.0923	0.0581	0.0628		579.601		0.0471	0.0603	0.0581	0.0584		579.601		0.22802	0.0789	0.06717	0.096	0.1142	0.123
	581.465		0.0537	0.0748	0.0613	0.1	0.0992		631.784		0.0453	0.0684	0.0734	0.0885	0.074		581.465		0.1	0.1218	0.1189	0.131	0.12	0.0944		581.465		0.0885	0.0617	0.0657	0.0919	0.057	0.0618		581.465		0.0461	0.0599	0.057	0.057		581.465		0.22057	0.0779	0.06694	0.0938	0.1096	0.1172
	583.328		0.0531	0.0746	0.0597	0.0971	0.0981		633.647		0.0451	0.0687	0.0736	0.0886	0.0722		583.328		0.0971	0.1196	0.1162	0.1289	0.1179	0.093		583.328		0.0886	0.0612	0.0664	0.0956	0.0553	0.0595		583.328		0.046	0.0593	0.0553	0.0559		583.328		0.21743	0.0778	0.06571	0.0919	0.1075	0.1133
	585.192		0.053	0.0746	0.0593	0.0935	0.0972		635.511		0.0456	0.0675	0.0734	0.0883	0.0721		585.192		0.0935	0.117	0.116	0.1261	0.1174	0.0927		585.192		0.0883	0.0609	0.066	0.0954	0.0535	0.0576		585.192		0.0466	0.0578	0.0535	0.0555		585.192		0.23352	0.078	0.06527	0.0912	0.1053	0.1101
	587.056		0.0523	0.0737	0.06	0.0924	0.0963		637.375		0.0468	0.066	0.0724	0.0882	0.0721		587.056		0.0924	0.1163	0.1141	0.1238	0.1158	0.092		587.056		0.0882	0.0622	0.0649	0.0902	0.0525	0.0559		587.056		0.0449	0.0569	0.0525	0.0545		587.056		0.24647	0.078	0.06578	0.0904	0.1029	0.1078
	588.919		0.0504	0.0727	0.0598	0.0914	0.0958		639.238		0.0476	0.0659	0.0721	0.0879	0.0718		588.919		0.0914	0.116	0.1116	0.1224	0.114	0.0903		588.919		0.0879	0.0622	0.0649	0.0927	0.0528	0.0547		588.919		0.0452	0.0561	0.0528	0.055		588.919		0.24058	0.0784	0.06492	0.0895	0.1008	0.1058
	590.783		0.0509	0.0715	0.0598	0.0903	0.0944		641.102		0.0472	0.066	0.0726	0.0871	0.0707		590.783		0.0903	0.1151	0.1102	0.122	0.1124	0.0888		590.783		0.0871	0.0617	0.0643	0.0977	0.0519	0.0545		590.783		0.0462	0.0553	0.0519	0.0543		590.783		0.23901	0.0781	0.06352	0.0893	0.1007	0.1053
	592.647		0.0513	0.071	0.06	0.0904	0.0931		642.966		0.0477	0.0657	0.0728	0.0867	0.0696		592.647		0.0904	0.1144	0.1107	0.1228	0.1106	0.0887		592.647		0.0867	0.0615	0.0635	0.092	0.051	0.0529		592.647		0.044	0.056	0.051	0.0527		592.647		0.24019	0.0761	0.06201	0.0893	0.1016	0.1065
	594.51		0.0508	0.071	0.059	0.0909	0.093		644.829		0.0488	0.0657	0.0712	0.0863	0.0694		594.51		0.0909	0.1146	0.1116	0.124	0.1104	0.0881		594.51		0.0863	0.0618	0.0637	0.089	0.0513	0.0508		594.51		0.0434	0.0554	0.0513	0.0527		594.51		0.23823	0.0746	0.0608	0.0895	0.1022	0.1086
	596.374		0.0509	0.0711	0.0571	0.0919	0.0937		646.693		0.0485	0.0651	0.0695	0.0852	0.0697		596.374		0.0919	0.1153	0.1133	0.1246	0.1107	0.0868		596.374		0.0852	0.0616	0.0629	0.0928	0.0498	0.0502		596.374		0.0434	0.0548	0.0498	0.0512		596.374		0.24294	0.0737	0.06046	0.09	0.1042	0.1129
	598.238		0.0514	0.0717	0.056	0.0938	0.0946		648.557		0.0485	0.0643	0.0697	0.0846	0.0705		598.238		0.0938	0.1169	0.1149	0.1272	0.1103	0.0866		598.238		0.0846	0.0607	0.0617	0.0927	0.0484	0.0506		598.238		0.0425	0.0549	0.0484	0.0497		598.238		0.24058	0.0721	0.05996	0.091	0.1073	0.1177
	600.101		0.051	0.0706	0.0559	0.0957	0.095		650.42		0.0497	0.0643	0.0696	0.084	0.0704		600.101		0.0957	0.1188	0.1147	0.1276	0.1084	0.0853		600.101		0.084	0.0604	0.061	0.0898	0.0483	0.0498		600.101		0.0425	0.054	0.0483	0.0494		600.101		0.23666	0.071	0.0593	0.0916	0.1102	0.1217
	601.965		0.0498	0.0685	0.0557	0.0963	0.0947		652.284		0.0505	0.0633	0.068	0.0837	0.0695		601.965		0.0963	0.118	0.1145	0.1256	0.1073	0.0831		601.965		0.0837	0.0597	0.0605	0.087	0.0486	0.0496		601.965		0.0416	0.0531	0.0486	0.0494		601.965		0.22763	0.0701	0.0583	0.0899	0.1119	0.1236
	603.829		0.0487	0.0684	0.0545	0.0944	0.093		654.148		0.0507	0.0629	0.0666	0.0831	0.0686		603.829		0.0944	0.1146	0.1119	0.1239	0.1071	0.082		603.829		0.0831	0.0587	0.0602	0.0879	0.048	0.0499		603.829		0.0399	0.053	0.048	0.0489		603.829		0.2135	0.0692	0.05689	0.0877	0.111	0.1214
	605.692		0.048	0.068	0.0534	0.0902	0.09		656.011		0.0508	0.0617	0.0654	0.0822	0.0672		605.692		0.0902	0.1115	0.1084	0.1209	0.1054	0.0805		605.692		0.0822	0.0582	0.0588	0.0854	0.047	0.0486		605.692		0.0388	0.0523	0.047	0.0477		605.692		0.21075	0.0684	0.05596	0.0852	0.1068	0.116
	607.556		0.0472	0.0655	0.0526	0.0869	0.0873		657.875		0.051	0.0594	0.0643	0.0791	0.0656		607.556		0.0869	0.1084	0.1046	0.1168	0.1025	0.0782		607.556		0.0791	0.0574	0.0576	0.0789	0.0447	0.0475		607.556		0.0391	0.0505	0.0447	0.0464		607.556		0.21193	0.0674	0.05531	0.0828	0.1014	0.1097
	609.42		0.0461	0.0643	0.052	0.0828	0.085		659.739		0.0513	0.0578	0.0631	0.0766	0.0638		609.42		0.0828	0.1039	0.1011	0.1134	0.1004	0.0776		609.42		0.0766	0.0562	0.0568	0.0795	0.0443	0.0481		609.42		0.0388	0.0496	0.0443	0.0451		609.42		0.21507	0.0669	0.05385	0.0806	0.097	0.104
	611.283		0.0444	0.0632	0.0515	0.0785	0.0827		661.602		0.0512	0.057	0.0622	0.0763	0.0619		611.283		0.0785	0.1006	0.098	0.1099	0.0984	0.0769		611.283		0.0763	0.0553	0.0555	0.0856	0.0454	0.048		611.283		0.0374	0.0488	0.0454	0.0447		611.283		0.20958	0.0654	0.05218	0.0779	0.0933	0.0982
	613.147		0.0432	0.0616	0.0506	0.0763	0.0814		663.466		0.0521	0.0565	0.0612	0.0756	0.0602		613.147		0.0763	0.0982	0.0952	0.1053	0.0951	0.0755		613.147		0.0756	0.0544	0.0548	0.0838	0.0446	0.0464		613.147		0.0384	0.0473	0.0446	0.045		613.147		0.19859	0.0642	0.05142	0.0758	0.0893	0.0929
	615.011		0.0433	0.0611	0.0496	0.0752	0.08		665.33		0.0531	0.0561	0.0601	0.0738	0.0592		615.011		0.0752	0.0947	0.0923	0.1011	0.0919	0.0746		615.011		0.0738	0.0533	0.0545	0.0776	0.0437	0.0457		615.011		0.0395	0.0472	0.0437	0.0441		615.011		0.19662	0.064	0.05177	0.0746	0.0857	0.0884
	616.874		0.0428	0.0609	0.0493	0.0726	0.0778		667.193		0.0547	0.0552	0.0593	0.0723	0.0587		616.874		0.0726	0.092	0.0902	0.098	0.0892	0.0735		616.874		0.0723	0.053	0.0539	0.0814	0.0424	0.0457		616.874		0.0378	0.0474	0.0424	0.0445		616.874		0.19035	0.064	0.05193	0.0734	0.0822	0.0836
	618.738		0.0418	0.0597	0.0497	0.0689	0.0759		669.057		0.0546	0.054	0.0589	0.0709	0.0576		618.738		0.0689	0.0894	0.0884	0.096	0.0879	0.0725		618.738		0.0709	0.0526	0.0538	0.083	0.0414	0.0453		618.738		0.037	0.0458	0.0414	0.0438		618.738		0.19152	0.0636	0.05107	0.0709	0.0791	0.0791
	620.602		0.0412	0.0597	0.0494	0.0666	0.0743		670.921		0.0533	0.0533	0.0583	0.0709	0.0564		620.602		0.0666	0.0865	0.0857	0.0937	0.0871	0.0716		620.602		0.0709	0.0523	0.0535	0.0814	0.0413	0.0461		620.602		0.0359	0.0452	0.0413	0.0422		620.602		0.19937	0.0628	0.05005	0.0688	0.0759	0.0758
	622.465		0.0408	0.0593	0.0487	0.0661	0.0725		672.784		0.0536	0.0541	0.0577	0.0721	0.0557		622.465		0.0661	0.0844	0.0839	0.0914	0.0861	0.0707		622.465		0.0721	0.0521	0.0529	0.0827	0.0414	0.0452		622.465		0.0349	0.0454	0.0414	0.0423		622.465		0.19702	0.0621	0.04923	0.0682	0.0727	0.0724
	624.329		0.0411	0.0587	0.0486	0.0665	0.0717		674.648		0.054	0.0549	0.0582	0.0713	0.0551		624.329		0.0665	0.0851	0.0841	0.0904	0.0853	0.0701		624.329		0.0713	0.052	0.0532	0.0819	0.0418	0.0445		624.329		0.0369	0.0459	0.0418	0.0424		624.329		0.19545	0.0617	0.04915	0.0671	0.071	0.07
	626.193		0.0411	0.059	0.0492	0.0653	0.0718		676.512		0.0546	0.0546	0.0585	0.0696	0.0544		626.193		0.0653	0.0847	0.0832	0.089	0.0838	0.0698		626.193		0.0696	0.0518	0.0539	0.0834	0.0419	0.0452		626.193		0.0391	0.0468	0.0419	0.0424		626.193		0.19505	0.0613	0.04918	0.0653	0.0699	0.0688
	628.056		0.041	0.0595	0.0499	0.0628	0.0718		678.375		0.0544	0.0547	0.0589	0.0693	0.0544		628.056		0.0628	0.083	0.0812	0.0876	0.082	0.0699		628.056		0.0693	0.0515	0.0542	0.0853	0.0431	0.0446		628.056		0.039	0.0479	0.0431	0.0427		628.056		0.19349	0.0612	0.04857	0.0643	0.0679	0.0669
	629.92		0.0417	0.0595	0.0507	0.062	0.071		680.239		0.0545	0.0549	0.06	0.0696	0.0541		629.92		0.062	0.0819	0.0791	0.087	0.0811	0.07		629.92		0.0696	0.0518	0.0542	0.0851	0.0448	0.045		629.92		0.0383	0.0482	0.0448	0.0433		629.92		0.19388	0.0605	0.0479	0.0635	0.0659	0.0649
	631.784		0.0417	0.0599	0.0506	0.0613	0.071		682.103		0.055	0.0557	0.0602	0.0701	0.0535		631.784		0.0613	0.0818	0.0786	0.0861	0.0805	0.0693		631.784		0.0701	0.0528	0.0547	0.0864	0.044	0.046		631.784		0.0386	0.0481	0.044	0.0439		631.784		0.19898	0.0606	0.0482	0.063	0.0648	0.0634
	633.647		0.0419	0.0597	0.0508	0.0604	0.0711		683.966		0.0553	0.056	0.0599	0.07	0.0536		633.647		0.0604	0.0813	0.0786	0.0849	0.0802	0.0682		633.647		0.07	0.0542	0.0563	0.087	0.0442	0.0477		633.647		0.0388	0.0489	0.0442	0.045		633.647		0.20958	0.0616	0.04817	0.063	0.0641	0.0624
	635.511		0.0426	0.0603	0.0524	0.0608	0.0705		685.83		0.0557	0.0564	0.0611	0.0701	0.0541		635.511		0.0608	0.0798	0.0781	0.0847	0.0805	0.068		635.511		0.0701	0.0551	0.057	0.0854	0.0452	0.0488		635.511		0.0397	0.0494	0.0452	0.0466		635.511		0.21232	0.0613	0.0477	0.063	0.0633	0.0613
	637.375		0.0433	0.0615	0.0538	0.0605	0.0703		687.694		0.0565	0.0571	0.0631	0.0701	0.054		637.375		0.0605	0.0794	0.0782	0.0846	0.0807	0.068		637.375		0.0701	0.0549	0.0565	0.0852	0.0457	0.0478		637.375		0.04	0.0503	0.0457	0.0478		637.375		0.20997	0.0606	0.04736	0.0626	0.0626	0.0605
	639.238		0.0434	0.0619	0.0543	0.0602	0.0707		689.558		0.0563	0.0577	0.0636	0.0707	0.0534		639.238		0.0602	0.0801	0.0788	0.0841	0.0806	0.0683		639.238		0.0707	0.0545	0.0566	0.0875	0.046	0.047		639.238		0.0406	0.0505	0.046	0.048		639.238		0.20958	0.0603	0.04754	0.0625	0.0623	0.0598
	641.102		0.0435	0.0621	0.0549	0.0615	0.0702		691.421		0.0557	0.0589	0.0638	0.0712	0.0533		641.102		0.0615	0.0796	0.0786	0.085	0.0801	0.0682		641.102		0.0712	0.0553	0.0586	0.0886	0.0461	0.0476		641.102		0.0413	0.0505	0.0461	0.0476		641.102		0.2135	0.0605	0.04819	0.0624	0.0619	0.059
	642.966		0.0438	0.0618	0.0557	0.0621	0.0698		693.285		0.0555	0.0601	0.0648	0.0708	0.0537		642.966		0.0621	0.0799	0.0793	0.0851	0.0804	0.0685		642.966		0.0708	0.0567	0.0603	0.0893	0.0474	0.0494		642.966		0.0416	0.0519	0.0474	0.0479		642.966		0.22174	0.0616	0.04839	0.0625	0.0615	0.0581
	644.829		0.044	0.0615	0.0555	0.0616	0.0707		695.149		0.0559	0.0608	0.0657	0.0718	0.0537		644.829		0.0616	0.08	0.0796	0.084	0.0809	0.0693		644.829		0.0718	0.0575	0.0606	0.0918	0.0486	0.0506		644.829		0.0425	0.0526	0.0486	0.0499		644.829		0.22881	0.062	0.04849	0.0623	0.061	0.057
	646.693		0.0445	0.0626	0.0557	0.0609	0.0709		697.012		0.0558	0.0616	0.0666	0.0729	0.0535		646.693		0.0609	0.0798	0.0786	0.084	0.0806	0.0694		646.693		0.0729	0.0575	0.0607	0.0927	0.0492	0.0515		646.693		0.0431	0.0537	0.0492	0.0509		646.693		0.23234	0.0617	0.04856	0.0616	0.06	0.0562
	648.557		0.0451	0.0645	0.0568	0.0606	0.0701		698.876		0.0557	0.0621	0.0674	0.0729	0.0535		648.557		0.0606	0.0803	0.0784	0.0846	0.0801	0.0687		648.557		0.0729	0.0572	0.0614	0.0939	0.0502	0.0521		648.557		0.0439	0.0548	0.0502	0.0505		648.557		0.23469	0.062	0.04809	0.0621	0.0595	0.056
	650.42		0.0454	0.0662	0.0578	0.061	0.0702		700.74		0.056	0.0631	0.0683	0.0732	0.0541		650.42		0.061	0.0814	0.0787	0.0853	0.0799	0.0695		650.42		0.0732	0.0577	0.0623	0.097	0.0513	0.0533		650.42		0.0455	0.0549	0.0513	0.0508		650.42		0.23587	0.0627	0.04838	0.0623	0.0592	0.0559
	652.284		0.0456	0.0675	0.0586	0.061	0.0711		702.603		0.0568	0.0639	0.0689	0.0739	0.0548		652.284		0.061	0.0813	0.0786	0.0854	0.0804	0.0705		652.284		0.0739	0.0594	0.0635	0.0982	0.052	0.0542		652.284		0.0464	0.055	0.052	0.0515		652.284		0.23587	0.0628	0.04926	0.0614	0.0586	0.0556
	654.148		0.0459	0.0678	0.0593	0.06	0.0716		704.467		0.057	0.0641	0.0695	0.0743	0.0547		654.148		0.06	0.0796	0.079	0.086	0.081	0.0702		654.148		0.0743	0.0607	0.0647	0.0959	0.0523	0.0547		654.148		0.047	0.056	0.0523	0.0524		654.148		0.24058	0.0627	0.04949	0.0609	0.0585	0.0553
	656.011		0.0461	0.0675	0.0606	0.0596	0.072		706.331		0.0565	0.0646	0.0705	0.0749	0.0546		656.011		0.0596	0.0798	0.0798	0.0864	0.0812	0.0703		656.011		0.0749	0.061	0.0656	0.0977	0.0537	0.0553		656.011		0.0464	0.0571	0.0537	0.0536		656.011		0.24608	0.0626	0.04963	0.0614	0.0583	0.055
	657.875		0.0458	0.067	0.0612	0.0602	0.0719		708.194		0.0569	0.0652	0.0714	0.0753	0.0547		657.875		0.0602	0.0811	0.0799	0.0858	0.0815	0.0705		657.875		0.0753	0.0616	0.0662	0.1	0.0552	0.056		657.875		0.0463	0.0582	0.0552	0.055		657.875		0.25078	0.0626	0.04969	0.0619	0.0578	0.0544
	659.739		0.0458	0.0677	0.0618	0.06	0.0714		710.058		0.0573	0.0658	0.0726	0.0753	0.0548		659.739		0.06	0.082	0.0793	0.0855	0.0819	0.0708		659.739		0.0753	0.0626	0.0666	0.0981	0.0552	0.0564		659.739		0.047	0.0584	0.0552	0.0561		659.739		0.25785	0.0624	0.04997	0.0619	0.0575	0.0538
	661.602		0.0463	0.0695	0.0624	0.0602	0.0717		711.922		0.0575	0.0661	0.0731	0.0758	0.0552		661.602		0.0602	0.0818	0.0793	0.0855	0.082	0.0711		661.602		0.0758	0.0629	0.0675	0.0987	0.0553	0.0564		661.602		0.0483	0.0594	0.0553	0.0559		661.602		0.25667	0.0629	0.05036	0.062	0.0582	0.0541
	663.466		0.0473	0.0705	0.063	0.0607	0.0725		713.785		0.0576	0.0668	0.0736	0.0757	0.0554		663.466		0.0607	0.0808	0.0803	0.0851	0.0817	0.0717		663.466		0.0757	0.0634	0.0682	0.1003	0.0552	0.0571		663.466		0.0495	0.0601	0.0552	0.0561		663.466		0.25628	0.0638	0.05032	0.0626	0.0585	0.0544
	665.33		0.0477	0.07	0.0626	0.0602	0.0726		715.649		0.058	0.0674	0.0726	0.0747	0.0548		665.33		0.0602	0.08	0.0809	0.0844	0.0814	0.0718		665.33		0.0747	0.0634	0.0677	0.1015	0.0552	0.0587		665.33		0.0496	0.0597	0.0552	0.0558		665.33		0.26099	0.0638	0.04955	0.062	0.0577	0.0537
	667.193		0.0487	0.07	0.0626	0.0614	0.073		717.513		0.0587	0.0677	0.0747	0.0758	0.0547		667.193		0.0614	0.081	0.0812	0.0851	0.0825	0.0719		667.193		0.0758	0.0641	0.0687	0.1047	0.0571	0.0606		667.193		0.0493	0.0612	0.0571	0.056		667.193		0.27041	0.0652	0.04974	0.0632	0.0582	0.0541
	669.057		0.0493	0.0708	0.0637	0.0631	0.0729		719.376		0.0588	0.068	0.0761	0.0773	0.0557		669.057		0.0631	0.0823	0.0813	0.0872	0.0825	0.0724		669.057		0.0773	0.0655	0.0704	0.1023	0.0589	0.0614		669.057		0.0501	0.0629	0.0589	0.0579		669.057		0.27002	0.0656	0.05084	0.0635	0.0587	0.0543
	670.921		0.0489	0.0707	0.0642	0.0623	0.0726		721.24		0.0585	0.0692	0.0755	0.0768	0.0559		670.921		0.0623	0.0811	0.0812	0.0866	0.0818	0.0726		670.921		0.0768	0.0659	0.0708	0.1027	0.0586	0.06		670.921		0.0514	0.0625	0.0586	0.058		670.921		0.27237	0.0645	0.05081	0.0622	0.0587	0.0536
	672.784		0.0489	0.0711	0.0647	0.0617	0.0729		723.104		0.0589	0.07	0.076	0.0768	0.0552		672.784		0.0617	0.0804	0.0811	0.0857	0.0826	0.073		672.784		0.0768	0.0657	0.0712	0.1038	0.059	0.0599		672.784		0.0519	0.0627	0.059	0.0583		672.784		0.27316	0.0645	0.0505	0.0625	0.0579	0.0534
	674.648		0.0485	0.0714	0.0652	0.061	0.0729		724.967		0.0594	0.0697	0.0763	0.077	0.0552		674.648		0.061	0.0806	0.081	0.0856	0.0832	0.0736		674.648		0.077	0.0657	0.0715	0.1014	0.0591	0.0604		674.648		0.0525	0.0621	0.0591	0.0596		674.648		0.27355	0.0643	0.05023	0.0626	0.057	0.0532
	676.512		0.0492	0.0725	0.0655	0.0609	0.073		726.831		0.0594	0.0695	0.0766	0.0772	0.0559		676.512		0.0609	0.0814	0.0813	0.0858	0.083	0.0739		676.512		0.0772	0.0668	0.0716	0.1033	0.0596	0.0614		676.512		0.0527	0.062	0.0596	0.0601		676.512		0.2763	0.0638	0.05071	0.0623	0.0569	0.053
	678.375		0.0494	0.0733	0.0651	0.0608	0.0733		728.694		0.0592	0.0699	0.0769	0.0774	0.0563		678.375		0.0608	0.0816	0.0809	0.0853	0.083	0.0741		678.375		0.0774	0.0669	0.0714	0.1086	0.0595	0.0625		678.375		0.0521	0.0621	0.0595	0.0597		678.375		0.28022	0.0641	0.0512	0.062	0.0571	0.0527
	680.239		0.0493	0.0728	0.0651	0.0606	0.0737		730.558		0.0593	0.0702	0.0774	0.0775	0.0561		680.239		0.0606	0.0816	0.0808	0.0851	0.0828	0.0746		680.239		0.0775	0.0668	0.0715	0.1067	0.059	0.0627		680.239		0.0526	0.0631	0.059	0.0598		680.239		0.27943	0.0648	0.05145	0.0625	0.0571	0.0528
	682.103		0.0496	0.0728	0.0658	0.0613	0.0741		732.422		0.0595	0.0705	0.0771	0.078	0.0559		682.103		0.0613	0.0815	0.0811	0.0853	0.0826	0.0745		682.103		0.078	0.0666	0.0723	0.1027	0.0591	0.0624		682.103		0.0529	0.0646	0.0591	0.06		682.103		0.2763	0.0648	0.05163	0.0626	0.0567	0.0527
	683.966		0.0498	0.0736	0.0669	0.0618	0.0742		734.286		0.0598	0.0715	0.0779	0.0781	0.0562		683.966		0.0618	0.0814	0.0814	0.0859	0.0832	0.0743		683.966		0.0781	0.0667	0.0733	0.1038	0.0601	0.0624		683.966		0.0539	0.0649	0.0601	0.0601		683.966		0.27669	0.0649	0.05165	0.0626	0.0566	0.0522
	685.83		0.0502	0.0737	0.0673	0.0614	0.0738		736.149		0.0598	0.0719	0.0788	0.0781	0.0562		685.83		0.0614	0.0814	0.0817	0.086	0.0836	0.0744		685.83		0.0781	0.0678	0.0736	0.1058	0.061	0.0628		685.83		0.0545	0.0652	0.061	0.0613		685.83		0.27551	0.0652	0.05177	0.0631	0.0567	0.052
	687.694		0.0502	0.074	0.0671	0.0619	0.0736		738.013		0.0593	0.0723	0.0789	0.0783	0.0563		687.694		0.0619	0.0818	0.082	0.0857	0.0836	0.0754		687.694		0.0783	0.0683	0.0737	0.108	0.0617	0.0625		687.694		0.0542	0.0656	0.0617	0.0619		687.694		0.281	0.0655	0.05208	0.0637	0.0568	0.0521
	689.558		0.0498	0.0747	0.0673	0.0626	0.0742		739.877		0.0593	0.0724	0.0792	0.0785	0.0567		689.558		0.0626	0.0818	0.0824	0.086	0.0836	0.0757		689.558		0.0785	0.0682	0.0738	0.1088	0.0621	0.0627		689.558		0.0543	0.0652	0.0621	0.0618		689.558		0.28375	0.0656	0.05227	0.0634	0.057	0.0525
	691.421		0.0504	0.0748	0.0674	0.0617	0.0748		741.74		0.0588	0.0722	0.0798	0.0789	0.0567		691.421		0.0617	0.0821	0.0826	0.0863	0.0839	0.0751		691.421		0.0789	0.0683	0.0736	0.1073	0.0622	0.0636		691.421		0.055	0.0651	0.0622	0.0619		691.421		0.27943	0.0656	0.05205	0.0627	0.0571	0.0525
	693.285		0.0508	0.0748	0.0671	0.0615	0.0745		743.604		0.0583	0.0721	0.0798	0.0793	0.057		693.285		0.0615	0.0823	0.082	0.0857	0.0839	0.0754		693.285		0.0793	0.0684	0.0738	0.1082	0.0615	0.0644		693.285		0.056	0.0654	0.0615	0.0621		693.285		0.28454	0.0654	0.05198	0.0625	0.0565	0.0518
	695.149		0.0498	0.0751	0.0676	0.0619	0.0741		745.468		0.0581	0.0723	0.0801	0.0791	0.0568		695.149		0.0619	0.0818	0.0816	0.0857	0.0839	0.0762		695.149		0.0791	0.0684	0.074	0.1114	0.0611	0.0647		695.149		0.056	0.0657	0.0611	0.0621		695.149		0.29199	0.0654	0.05236	0.0626	0.0562	0.0517
	697.012		0.0497	0.0751	0.068	0.0618	0.0741		747.331		0.058	0.0725	0.0805	0.079	0.0561		697.012		0.0618	0.0815	0.0814	0.0858	0.0839	0.0763		697.012		0.079	0.069	0.0744	0.1128	0.0616	0.0647		697.012		0.0555	0.066	0.0616	0.0626		697.012		0.28768	0.0655	0.05242	0.0628	0.0566	0.052
	698.876		0.0508	0.0748	0.0681	0.0615	0.074		749.195		0.0576	0.073	0.0804	0.0796	0.0568		698.876		0.0615	0.0823	0.0818	0.0857	0.0842	0.0759		698.876		0.0796	0.0696	0.075	0.111	0.0622	0.0646		698.876		0.0552	0.0666	0.0622	0.0633		698.876		0.28807	0.0657	0.05275	0.0629	0.0566	0.0515
	700.74		0.0514	0.0746	0.0683	0.0616	0.0741		751.059		0.0574	0.0733	0.0804	0.079	0.0576		700.74		0.0616	0.0825	0.082	0.0861	0.0846	0.0758		700.74		0.079	0.0697	0.0754	0.1096	0.0621	0.0644		700.74		0.0556	0.0662	0.0621	0.0633		700.74		0.29042	0.0662	0.05326	0.0627	0.0559	0.0511
	702.603		0.0515	0.0749	0.0686	0.0619	0.0746		752.922		0.0573	0.0731	0.0805	0.0787	0.0572		702.603		0.0619	0.082	0.0825	0.0866	0.0845	0.0762		702.603		0.0787	0.0694	0.0756	0.1105	0.0626	0.0649		702.603		0.0561	0.0667	0.0626	0.0634		702.603		0.28885	0.0664	0.05333	0.0626	0.0557	0.0511
	704.467		0.0513	0.0761	0.0693	0.0622	0.0754		754.786		0.0572	0.0735	0.0809	0.0797	0.0566		704.467		0.0622	0.082	0.0829	0.0867	0.0846	0.0762		704.467		0.0797	0.0696	0.0756	0.1117	0.0636	0.0652		704.467		0.0563	0.0675	0.0636	0.0634		704.467		0.29121	0.0665	0.05316	0.0628	0.056	0.0511
	706.331		0.0515	0.0772	0.0697	0.0627	0.0758		756.65		0.057	0.0743	0.0815	0.0804	0.057		706.331		0.0627	0.0817	0.083	0.0865	0.0847	0.0764		706.331		0.0804	0.0707	0.0765	0.1099	0.0637	0.0655		706.331		0.0571	0.0675	0.0637	0.0638		706.331		0.29199	0.0665	0.05331	0.0627	0.0563	0.0515
	708.194		0.0516	0.0777	0.0698	0.0625	0.075		758.513		0.0565	0.0744	0.0819	0.0804	0.0572		708.194		0.0625	0.0815	0.083	0.0861	0.0851	0.0771		708.194		0.0804	0.0713	0.0774	0.1092	0.0639	0.066		708.194		0.0564	0.067	0.0639	0.0648		708.194		0.29435	0.0665	0.05353	0.0627	0.0564	0.0518
	710.058		0.052	0.078	0.07	0.0619	0.0747		760.377		0.0557	0.0748	0.0825	0.0804	0.0573		710.058		0.0619	0.0823	0.0832	0.0857	0.0857	0.0773		710.058		0.0804	0.071	0.0773	0.1134	0.0643	0.0663		710.058		0.0558	0.0674	0.0643	0.065		710.058		0.29945	0.0668	0.05348	0.0633	0.0562	0.0518
	711.922		0.0523	0.0779	0.0703	0.0625	0.0748		762.241		0.0552	0.0752	0.0829	0.0805	0.058		711.922		0.0625	0.0828	0.0835	0.0864	0.0856	0.0775		711.922		0.0805	0.071	0.0774	0.1153	0.0644	0.067		711.922		0.0566	0.0682	0.0644	0.0655		711.922		0.29827	0.067	0.05353	0.0637	0.056	0.0517
	713.785		0.0524	0.0774	0.0706	0.0634	0.0752		764.104		0.0551	0.0751	0.0836	0.0811	0.0583		713.785		0.0634	0.0831	0.0829	0.0875	0.0853	0.0781		713.785		0.0811	0.0714	0.0782	0.1138	0.0639	0.0676		713.785		0.0572	0.0686	0.0639	0.0664		713.785		0.29788	0.0669	0.05367	0.0633	0.0562	0.0516
	715.649		0.0522	0.0781	0.0712	0.0636	0.0754		765.968		0.0552	0.0755	0.0842	0.0814	0.0576		715.649		0.0636	0.0833	0.0829	0.0874	0.0852	0.0781		715.649		0.0814	0.0717	0.0787	0.1152	0.0642	0.0672		715.649		0.0576	0.0693	0.0642	0.066		715.649		0.3022	0.0671	0.05413	0.063	0.0561	0.0513
	717.513		0.0526	0.0787	0.0718	0.0632	0.0753		767.832		0.0549	0.0762	0.0846	0.0815	0.0574		717.513		0.0632	0.0832	0.084	0.0867	0.0855	0.0778		717.513		0.0815	0.072	0.0792	0.1169	0.0649	0.067		717.513		0.0588	0.0697	0.0649	0.066		717.513		0.30455	0.0674	0.05456	0.0634	0.0559	0.0516
	719.376		0.0532	0.0792	0.072	0.0628	0.0756		769.695		0.0545	0.0768	0.0846	0.0819	0.0582		719.376		0.0628	0.0833	0.084	0.087	0.0856	0.078		719.376		0.0819	0.0726	0.0795	0.1147	0.0656	0.0672		719.376		0.0598	0.0701	0.0656	0.0668		719.376		0.30495	0.0677	0.05491	0.0637	0.0561	0.0522
	721.24		0.0532	0.0799	0.0721	0.063	0.0762		771.559		0.0539	0.0775	0.0849	0.082	0.0583		721.24		0.063	0.083	0.0839	0.0877	0.0858	0.0786		721.24		0.082	0.0729	0.0798	0.1141	0.0664	0.0677		721.24		0.06	0.071	0.0664	0.0667		721.24		0.30926	0.068	0.0553	0.0636	0.0563	0.0521
	723.104		0.0535	0.08	0.0729	0.0634	0.0765		773.423		0.0539	0.0779	0.0859	0.0819	0.0578		723.104		0.0634	0.0831	0.0839	0.0871	0.0861	0.079		723.104		0.0819	0.0729	0.08	0.1157	0.0668	0.0688		723.104		0.0603	0.0712	0.0668	0.0666		723.104		0.31319	0.0683	0.05551	0.0635	0.0562	0.0515
	724.967		0.0537	0.08	0.0735	0.0634	0.0764		775.286		0.0549	0.078	0.0864	0.0825	0.0578		724.967		0.0634	0.0828	0.0841	0.0868	0.0866	0.0793		724.967		0.0825	0.074	0.0799	0.1165	0.0669	0.0696		724.967		0.0593	0.0714	0.0669	0.0672		724.967		0.31279	0.0687	0.05565	0.0637	0.0562	0.0516
	726.831		0.0537	0.0802	0.0731	0.0632	0.0763		777.15		0.0549	0.078	0.0864	0.0829	0.0582		726.831		0.0632	0.0829	0.0843	0.0871	0.0871	0.0793		726.831		0.0829	0.0747	0.0804	0.1163	0.0675	0.0699		726.831		0.058	0.0712	0.0675	0.0676		726.831		0.31122	0.0685	0.05581	0.0637	0.0563	0.0521
	728.694		0.0539	0.0806	0.0729	0.0635	0.0764		779.014		0.0545	0.0777	0.0866	0.083	0.0586		728.694		0.0635	0.0837	0.0845	0.0873	0.087	0.0794		728.694		0.083	0.0742	0.0809	0.1157	0.0681	0.0702		728.694		0.0585	0.0712	0.0681	0.0679		728.694		0.3124	0.0683	0.05606	0.0637	0.0563	0.0521
	730.558		0.054	0.0805	0.0734	0.0638	0.0768		780.877		0.0549	0.0782	0.0867	0.0831	0.0586		730.558		0.0638	0.0839	0.0848	0.087	0.0867	0.0797		730.558		0.0831	0.0738	0.0811	0.118	0.0676	0.0702		730.558		0.0592	0.0713	0.0676	0.0676		730.558		0.31633	0.0682	0.05613	0.0639	0.0565	0.0517
	732.422		0.0539	0.0805	0.0735	0.0638	0.0768		782.741		0.0556	0.0787	0.0867	0.0832	0.0585		732.422		0.0638	0.0838	0.0848	0.0872	0.0874	0.0798		732.422		0.0832	0.0742	0.0818	0.1204	0.067	0.0699		732.422		0.0593	0.0715	0.067	0.0674		732.422		0.31711	0.0681	0.05626	0.0637	0.0568	0.052
	734.286		0.0541	0.0808	0.073	0.0636	0.0765		784.605		0.056	0.0785	0.0867	0.0833	0.0582		734.286		0.0636	0.0845	0.0848	0.0875	0.0877	0.08		734.286		0.0833	0.0745	0.0819	0.1188	0.0672	0.0698		734.286		0.0594	0.0715	0.0672	0.0686		734.286		0.31672	0.0686	0.05633	0.0637	0.0566	0.0524
	736.149		0.0543	0.0804	0.0732	0.0635	0.0768		786.468		0.0562	0.0784	0.087	0.0832	0.0579		736.149		0.0635	0.0843	0.0853	0.0873	0.0871	0.08		736.149		0.0832	0.0741	0.0813	0.1169	0.0671	0.0695		736.149		0.0597	0.0714	0.0671	0.069		736.149		0.31633	0.0689	0.05642	0.0638	0.0571	0.0529
	738.013		0.0539	0.0798	0.0737	0.064	0.0769		788.332		0.0569	0.0782	0.0868	0.0833	0.0581		738.013		0.064	0.0839	0.0858	0.0871	0.0868	0.0795		738.013		0.0833	0.0735	0.081	0.1174	0.0671	0.0698		738.013		0.0602	0.0715	0.0671	0.0682		738.013		0.31515	0.0689	0.05715	0.0641	0.0575	0.0532
	739.877		0.0534	0.0799	0.0734	0.0644	0.0766		790.196		0.0577	0.078	0.0862	0.0833	0.058		739.877		0.0644	0.0843	0.0853	0.0872	0.0875	0.0794		739.877		0.0833	0.0736	0.0808	0.1172	0.0675	0.0707		739.877		0.0599	0.0714	0.0675	0.068		739.877		0.31162	0.0691	0.05711	0.0645	0.0571	0.0527
	741.74		0.0534	0.0794	0.0729	0.0641	0.0768		792.059		0.0584	0.0776	0.0858	0.083	0.0582		741.74		0.0641	0.0847	0.0846	0.0875	0.0884	0.0798		741.74		0.083	0.0729	0.0802	0.1162	0.0672	0.071		741.74		0.0591	0.0717	0.0672	0.0677		741.74		0.30612	0.0692	0.05678	0.0646	0.0566	0.0523
	743.604		0.0536	0.0787	0.0724	0.0639	0.0766		793.923		0.059	0.0768	0.0852	0.0827	0.0589		743.604		0.0639	0.0847	0.085	0.0885	0.0884	0.08		743.604		0.0827	0.0726	0.0796	0.1172	0.0669	0.0701		743.604		0.0596	0.0717	0.0669	0.0674		743.604		0.30298	0.0694	0.05706	0.0646	0.0565	0.0527
	745.468		0.0529	0.0786	0.0718	0.0644	0.0758		795.787		0.0603	0.0764	0.0841	0.0823	0.0589		745.468		0.0644	0.0848	0.0856	0.0892	0.0876	0.0796		745.468		0.0823	0.0736	0.0792	0.1196	0.0667	0.0696		745.468		0.0603	0.0716	0.0667	0.0672		745.468		0.30141	0.0692	0.05725	0.0645	0.0566	0.0533
	747.331		0.0527	0.0786	0.0712	0.0646	0.0762		797.65		0.0621	0.076	0.0837	0.082	0.0583		747.331		0.0646	0.0849	0.0855	0.0888	0.0875	0.0792		747.331		0.082	0.0735	0.079	0.1192	0.0663	0.0693		747.331		0.0595	0.0712	0.0663	0.0668		747.331		0.30298	0.0688	0.05746	0.0642	0.0575	0.0537
	749.195		0.0529	0.0783	0.0709	0.0646	0.0767		799.514		0.0636	0.0752	0.0837	0.0817	0.0579		749.195		0.0646	0.0852	0.0855	0.0881	0.088	0.0794		749.195		0.0817	0.0721	0.0786	0.1136	0.0661	0.0693		749.195		0.0578	0.0696	0.0661	0.066		749.195		0.30769	0.0693	0.05761	0.0647	0.0582	0.0538
	751.059		0.053	0.0782	0.0708	0.0647	0.0765		801.378		0.0648	0.0749	0.0834	0.0819	0.0576		751.059		0.0647	0.0852	0.0857	0.0878	0.088	0.0795		751.059		0.0819	0.0717	0.0784	0.1102	0.0659	0.0699		751.059		0.0572	0.0688	0.0659	0.0652		751.059		0.30651	0.0694	0.05778	0.065	0.0582	0.0542
	752.922		0.0531	0.0782	0.0698	0.0645	0.0765		803.241		0.0662	0.0743	0.0822	0.0823	0.0578		752.922		0.0645	0.0846	0.0858	0.0879	0.0876	0.0795		752.922		0.0823	0.0719	0.0782	0.1126	0.0645	0.0695		752.922		0.0572	0.0685	0.0645	0.0645		752.922		0.29867	0.0689	0.05812	0.0647	0.058	0.0547
	754.786		0.0531	0.0776	0.0688	0.0645	0.0765		805.105		0.0682	0.0736	0.081	0.082	0.0581		754.786		0.0645	0.0847	0.0856	0.0879	0.0874	0.0797		754.786		0.082	0.0716	0.0774	0.1125	0.0642	0.0681		754.786		0.0569	0.0676	0.0642	0.064		754.786		0.29435	0.0695	0.05835	0.0649	0.058	0.0547
	756.65		0.0529	0.0766	0.069	0.0647	0.0762		806.969		0.07	0.073	0.0804	0.0812	0.0573		756.65		0.0647	0.0851	0.086	0.0882	0.0874	0.0795		756.65		0.0812	0.0707	0.0765	0.1102	0.0639	0.0671		756.65		0.0562	0.0665	0.0639	0.0642		756.65		0.29003	0.0702	0.05824	0.0653	0.0585	0.0549
	758.513		0.0528	0.0765	0.069	0.0648	0.0765		808.832		0.0722	0.0724	0.0799	0.0807	0.0569		758.513		0.0648	0.0846	0.0864	0.088	0.0871	0.0791		758.513		0.0807	0.07	0.0759	0.1106	0.063	0.0671		758.513		0.056	0.066	0.063	0.0642		758.513		0.28414	0.0705	0.05835	0.0655	0.0592	0.0553
	760.377		0.0522	0.0766	0.0682	0.0653	0.0766		810.696		0.0742	0.072	0.0791	0.0806	0.0577		760.377		0.0653	0.085	0.0864	0.0883	0.0872	0.0788		760.377		0.0806	0.0698	0.0752	0.11	0.0622	0.0674		760.377		0.0557	0.0657	0.0622	0.0634		760.377		0.281	0.0708	0.05901	0.0659	0.0594	0.0558
	762.241		0.0518	0.076	0.0676	0.0655	0.0761		812.56		0.0764	0.0717	0.0781	0.0811	0.0584		762.241		0.0655	0.0861	0.0864	0.0897	0.0878	0.0786		762.241		0.0811	0.0701	0.0745	0.1089	0.0617	0.0662		762.241		0.0558	0.0652	0.0617	0.0624		762.241		0.27708	0.0713	0.05963	0.0666	0.0598	0.0564
	764.104		0.052	0.0752	0.067	0.0661	0.0763		814.423		0.0794	0.0709	0.0771	0.0816	0.0582		764.104		0.0661	0.0872	0.0863	0.0901	0.0884	0.0785		764.104		0.0816	0.0697	0.0738	0.108	0.0613	0.065		764.104		0.0552	0.0644	0.0613	0.0613		764.104		0.27119	0.072	0.06026	0.0671	0.0608	0.0573
	765.968		0.0525	0.075	0.0665	0.0668	0.0771		816.287		0.0821	0.0702	0.0765	0.0815	0.058		765.968		0.0668	0.088	0.0874	0.0904	0.0886	0.0791		765.968		0.0815	0.0692	0.0732	0.1062	0.0605	0.0647		765.968		0.0539	0.064	0.0605	0.0609		765.968		0.26805	0.0725	0.06081	0.0676	0.0616	0.0583
	767.832		0.0527	0.0754	0.066	0.0675	0.0777		818.151		0.0845	0.0698	0.0758	0.0813	0.0589		767.832		0.0675	0.089	0.089	0.0916	0.0891	0.0792		767.832		0.0813	0.0689	0.0725	0.1058	0.0591	0.064		767.832		0.0535	0.0642	0.0591	0.0603		767.832		0.26531	0.0734	0.06195	0.0683	0.062	0.0595
	769.695		0.053	0.0747	0.0655	0.0685	0.0782		820.014		0.0872	0.0692	0.0752	0.0821	0.0594		769.695		0.0685	0.0906	0.0909	0.0934	0.0904	0.0794		769.695		0.0821	0.0686	0.072	0.1058	0.0587	0.0634		769.695		0.0533	0.0634	0.0587	0.0596		769.695		0.26256	0.0746	0.06358	0.0693	0.0633	0.0613
	771.559		0.0534	0.0743	0.0656	0.07	0.0793		821.878		0.0898	0.0685	0.0747	0.083	0.0596		771.559		0.07	0.092	0.0926	0.0948	0.0919	0.0799		771.559		0.083	0.0685	0.0715	0.1058	0.0592	0.0627		771.559		0.0525	0.0621	0.0592	0.0589		771.559		0.25981	0.0761	0.06516	0.0707	0.0656	0.0636
	773.423		0.0538	0.0745	0.0657	0.0719	0.0808		823.742		0.0925	0.0682	0.0741	0.084	0.0604		773.423		0.0719	0.0929	0.0937	0.0965	0.0937	0.0803		773.423		0.084	0.0684	0.0709	0.1054	0.0593	0.0621		773.423		0.0516	0.0615	0.0593	0.0588		773.423		0.25706	0.0778	0.06654	0.0723	0.0678	0.0658
	775.286		0.0542	0.075	0.0653	0.0736	0.0822		825.605		0.0955	0.068	0.0737	0.0848	0.0617		775.286		0.0736	0.0948	0.0948	0.0982	0.0957	0.0813		775.286		0.0848	0.0686	0.0706	0.104	0.059	0.0622		775.286		0.0513	0.0612	0.059	0.0589		775.286		0.25549	0.0791	0.06797	0.0738	0.0696	0.0683
	777.15		0.0546	0.0752	0.0653	0.0753	0.0835		827.469		0.0983	0.0683	0.0733	0.0856	0.0625		777.15		0.0753	0.0972	0.0965	0.1005	0.0973	0.0825		777.15		0.0856	0.0691	0.0703	0.1033	0.0587	0.0625		777.15		0.0516	0.0614	0.0587	0.0584		777.15		0.25628	0.0806	0.06974	0.0756	0.0718	0.0713
	779.014		0.0546	0.0758	0.0658	0.0768	0.0848		829.333		0.1011	0.0687	0.0734	0.087	0.063		779.014		0.0768	0.0989	0.0985	0.1024	0.0989	0.0833		779.014		0.087	0.0696	0.07	0.104	0.0584	0.0625		779.014		0.0524	0.0618	0.0584	0.0573		779.014		0.25392	0.0821	0.0715	0.0774	0.0741	0.0739
	780.877		0.0551	0.0766	0.0665	0.0784	0.0857		831.196		0.1039	0.0687	0.0737	0.0885	0.064		780.877		0.0784	0.1001	0.1	0.1036	0.1012	0.084		780.877		0.0885	0.0702	0.07	0.1043	0.0583	0.0624		780.877		0.0528	0.0617	0.0583	0.0566		780.877		0.25157	0.0834	0.07284	0.0786	0.0759	0.076
	782.741		0.0559	0.0771	0.0673	0.0799	0.0865		833.06		0.1062	0.0685	0.0738	0.0897	0.0649		782.741		0.0799	0.1014	0.1018	0.1051	0.1029	0.0847		782.741		0.0897	0.0711	0.0704	0.1035	0.0583	0.0623		782.741		0.0527	0.0614	0.0583	0.0569		782.741		0.25353	0.0847	0.07424	0.0793	0.0772	0.078
	784.605		0.0562	0.0782	0.0678	0.0807	0.0877		834.924		0.1082	0.0691	0.074	0.0902	0.0654		784.605		0.0807	0.1029	0.1031	0.107	0.1044	0.0855		784.605		0.0902	0.0717	0.0711	0.103	0.0585	0.0624		784.605		0.0517	0.0618	0.0585	0.0577		784.605		0.25589	0.0857	0.0753	0.0801	0.0784	0.08
	786.468		0.0566	0.0796	0.0684	0.0815	0.089		836.787		0.1105	0.0701	0.0745	0.0908	0.0657		786.468		0.0815	0.1038	0.1042	0.1082	0.1056	0.0865		786.468		0.0908	0.0718	0.0716	0.1034	0.0591	0.0632		786.468		0.0515	0.0623	0.0591	0.0585		786.468		0.25942	0.0868	0.0762	0.0811	0.0796	0.0815
	788.332		0.0572	0.0806	0.069	0.0831	0.0898		838.651		0.1128	0.0706	0.075	0.0921	0.0661		788.332		0.0831	0.1043	0.1055	0.1086	0.1065	0.0873		788.332		0.0921	0.0726	0.0726	0.1055	0.06	0.0637		788.332		0.053	0.0629	0.06	0.0594		788.332		0.2657	0.0883	0.07731	0.082	0.0805	0.0828
	790.196		0.0581	0.0814	0.07	0.0836	0.0906		840.515		0.1148	0.0716	0.076	0.0931	0.0671		790.196		0.0836	0.1047	0.1062	0.1087	0.1078	0.0878		790.196		0.0931	0.074	0.074	0.1077	0.0611	0.0637		790.196		0.0544	0.0636	0.0611	0.0603		790.196		0.27119	0.0895	0.07842	0.0828	0.081	0.0837
	792.059		0.0589	0.0824	0.0714	0.084	0.0915		842.378		0.1163	0.0732	0.0774	0.0942	0.0682		792.059		0.084	0.1058	0.1064	0.1096	0.1091	0.0884		792.059		0.0942	0.075	0.0751	0.1089	0.0625	0.0644		792.059		0.0549	0.0649	0.0625	0.0613		792.059		0.2759	0.0902	0.07904	0.0835	0.0809	0.0841
	793.923		0.0596	0.0843	0.0731	0.0848	0.0921		844.242		0.1179	0.0747	0.0791	0.0956	0.0688		793.923		0.0848	0.1064	0.1071	0.1107	0.1099	0.0892		793.923		0.0956	0.0764	0.0766	0.1107	0.0642	0.0664		793.923		0.0561	0.0663	0.0642	0.0626		793.923		0.28375	0.0908	0.07972	0.0838	0.0809	0.0841
	795.787		0.0608	0.0865	0.0752	0.0849	0.0929		846.106		0.1194	0.0765	0.0812	0.0967	0.0695		795.787		0.0849	0.1069	0.1086	0.1113	0.1106	0.0902		795.787		0.0967	0.0782	0.0788	0.1128	0.0658	0.0687		795.787		0.0578	0.0681	0.0658	0.0643		795.787		0.29082	0.0914	0.08026	0.084	0.081	0.0841
	797.65		0.0624	0.0885	0.0773	0.0851	0.0934		847.969		0.1211	0.0786	0.0832	0.0973	0.0697		797.65		0.0851	0.1072	0.1094	0.1115	0.1118	0.0911		797.65		0.0973	0.0802	0.0814	0.1155	0.0677	0.0705		797.65		0.0592	0.0701	0.0677	0.0662		797.65		0.30063	0.0922	0.08035	0.0839	0.0804	0.0839
	799.514		0.0637	0.09	0.0796	0.0853	0.0939		849.833		0.1226	0.0808	0.0854	0.099	0.0704		799.514		0.0853	0.1072	0.109	0.1115	0.1127	0.0922		799.514		0.099	0.0822	0.0838	0.1184	0.0699	0.0721		799.514		0.0612	0.0725	0.0699	0.0682		799.514		0.31201	0.0926	0.08069	0.0841	0.08	0.0837
	801.378		0.0646	0.0921	0.082	0.0855	0.0944		851.697		0.1236	0.0832	0.0882	0.101	0.0708		801.378		0.0855	0.1076	0.109	0.1118	0.1132	0.0932		801.378		0.101	0.0841	0.0864	0.1214	0.0719	0.0745		801.378		0.0639	0.0749	0.0719	0.0709		801.378		0.32143	0.093	0.0812	0.0845	0.0796	0.0833
	803.241		0.0655	0.0952	0.0849	0.0862	0.0948		853.56		0.1244	0.0858	0.0916	0.1025	0.0709		803.241		0.0862	0.1077	0.1093	0.112	0.1134	0.0942		803.241		0.1025	0.0867	0.0894	0.1246	0.0748	0.0771		803.241		0.0661	0.0773	0.0748	0.0733		803.241		0.33516	0.0937	0.08166	0.0844	0.0787	0.0824
	805.105		0.067	0.0981	0.0877	0.0859	0.0952		855.424		0.1251	0.089	0.0957	0.1036	0.0716		805.105		0.0859	0.1071	0.1096	0.1116	0.1138	0.0953		805.105		0.1036	0.0892	0.0924	0.1275	0.0782	0.0796		805.105		0.0685	0.0805	0.0782	0.0755		805.105		0.35165	0.0939	0.08168	0.0838	0.0777	0.0812
	806.969		0.0688	0.1007	0.0903	0.0853	0.0957		857.288		0.1256	0.0926	0.099	0.105	0.0726		806.969		0.0853	0.107	0.1099	0.1117	0.1144	0.0962		806.969		0.105	0.0912	0.0959	0.1321	0.0809	0.0823		806.969		0.0703	0.0841	0.0809	0.079		806.969		0.36695	0.0941	0.08153	0.0837	0.0765	0.08
	808.832		0.07	0.1036	0.0933	0.0852	0.0965		859.151		0.1262	0.0962	0.1024	0.1063	0.0731		808.832		0.0852	0.1072	0.1104	0.1114	0.1149	0.0975		808.832		0.1063	0.0935	0.1002	0.1381	0.0838	0.0855		808.832		0.0729	0.0876	0.0838	0.083		808.832		0.38462	0.0947	0.08189	0.0836	0.0754	0.0787
	810.696		0.0713	0.1069	0.0968	0.0854	0.0965		861.015		0.1272	0.1002	0.1072	0.1078	0.0732		810.696		0.0854	0.1071	0.111	0.111	0.1157	0.0989		810.696		0.1078	0.0966	0.1043	0.1434	0.0873	0.0894		810.696		0.0765	0.0912	0.0873	0.0861		810.696		0.4062	0.0951	0.08182	0.0833	0.0745	0.0771
	812.56		0.073	0.1102	0.1006	0.0855	0.0962		862.879		0.1281	0.1038	0.1124	0.1096	0.0738		812.56		0.0855	0.1067	0.1108	0.1108	0.1163	0.1001		812.56		0.1096	0.0998	0.1085	0.1471	0.0909	0.0927		812.56		0.0797	0.0951	0.0909	0.0895		812.56		0.42975	0.0952	0.08162	0.0827	0.0731	0.0755
	814.423		0.0747	0.1139	0.1046	0.0852	0.0968		864.742		0.1288	0.1076	0.1174	0.1118	0.0749		814.423		0.0852	0.1066	0.1106	0.1104	0.1165	0.1011		814.423		0.1118	0.1031	0.1133	0.1511	0.0948	0.0957		814.423		0.083	0.0993	0.0948	0.0944		814.423		0.45055	0.0955	0.08172	0.0823	0.0718	0.0741
	816.287		0.0764	0.1175	0.1088	0.0848	0.0973		866.606		0.1296	0.1122	0.1226	0.114	0.0756		816.287		0.0848	0.1061	0.1109	0.1098	0.117	0.1025		816.287		0.114	0.1067	0.1181	0.1578	0.0988	0.0993		816.287		0.0864	0.1039	0.0988	0.0992		816.287		0.47135	0.0955	0.08144	0.0819	0.0703	0.0726
	818.151		0.0781	0.1214	0.1127	0.0851	0.0975		868.47		0.1304	0.1169	0.1284	0.1162	0.0762		818.151		0.0851	0.106	0.1114	0.1097	0.1175	0.1044		818.151		0.1162	0.1101	0.1231	0.1644	0.1028	0.1034		818.151		0.0903	0.108	0.1028	0.1032		818.151		0.49686	0.0952	0.08123	0.0815	0.0685	0.0709
	820.014		0.0799	0.1252	0.1163	0.0849	0.0979		870.333		0.1312	0.1217	0.1344	0.1178	0.0769		820.014		0.0849	0.1062	0.1113	0.109	0.1177	0.1058		820.014		0.1178	0.1136	0.1285	0.1717	0.1071	0.1074		820.014		0.0945	0.1122	0.1071	0.1075		820.014		0.52119	0.0953	0.08085	0.081	0.0668	0.0693
	821.878		0.0814	0.1288	0.12	0.0842	0.0983		872.197		0.1322	0.1268	0.1404	0.1195	0.0774		821.878		0.0842	0.1058	0.1107	0.1083	0.1183	0.1075		821.878		0.1195	0.117	0.1337	0.1802	0.1116	0.1115		821.878		0.0982	0.1168	0.1116	0.112		821.878		0.5471	0.0955	0.08052	0.0808	0.0655	0.0672
	823.742		0.0827	0.1325	0.1238	0.0837	0.0983		874.061		0.1334	0.1321	0.1461	0.1219	0.0779		823.742		0.0837	0.1054	0.1103	0.108	0.1191	0.1095		823.742		0.1219	0.1203	0.139	0.1861	0.1159	0.1155		823.742		0.102	0.1212	0.1159	0.1165		823.742		0.57221	0.0955	0.08052	0.0806	0.064	0.0653
	825.605		0.0843	0.1368	0.1278	0.0832	0.0987		875.924		0.1343	0.1373	0.1521	0.1238	0.0784		825.605		0.0832	0.1046	0.1105	0.1075	0.1199	0.111		825.605		0.1238	0.1238	0.1446	0.1907	0.1206	0.1192		825.605		0.1056	0.1257	0.1206	0.1213		825.605		0.59576	0.0957	0.08029	0.0803	0.0623	0.0638
	827.469		0.0861	0.1409	0.132	0.0829	0.0995		877.788		0.1352	0.1424	0.1582	0.1255	0.0793		827.469		0.0829	0.1039	0.1109	0.107	0.1208	0.1124		827.469		0.1255	0.1275	0.1505	0.1961	0.1248	0.1229		827.469		0.1092	0.1307	0.1248	0.1259		827.469		0.6248	0.0956	0.07991	0.0797	0.061	0.0622
	829.333		0.0877	0.1447	0.1359	0.0824	0.0999		879.652		0.1361	0.1473	0.1641	0.1277	0.0802		829.333		0.0824	0.1037	0.1113	0.1073	0.1214	0.1142		829.333		0.1277	0.131	0.1559	0.2033	0.1286	0.1275		829.333		0.1137	0.1352	0.1286	0.1304		829.333		0.6511	0.0958	0.07969	0.0792	0.0595	0.0601
	831.196		0.0892	0.1482	0.1396	0.0816	0.1002		881.515		0.1374	0.1517	0.1697	0.1301	0.0807		831.196		0.0816	0.1033	0.1116	0.1071	0.122	0.1163		831.196		0.1301	0.1345	0.1603	0.2111	0.1329	0.132		831.196		0.1175	0.1396	0.1329	0.1349		831.196		0.6719	0.0956	0.07941	0.0787	0.0579	0.0584
	833.06		0.0906	0.1516	0.1435	0.0816	0.1002		883.379		0.1389	0.1563	0.1758	0.1321	0.081		833.06		0.0816	0.1031	0.1115	0.1063	0.1229	0.1185		833.06		0.1321	0.1381	0.1651	0.2162	0.1375	0.136		833.06		0.1204	0.1441	0.1375	0.1389		833.06		0.68995	0.0955	0.07908	0.0781	0.0567	0.0569
	834.924		0.0915	0.1553	0.1472	0.0818	0.1001		885.243		0.1405	0.1611	0.1817	0.134	0.0813		834.924		0.0818	0.1031	0.1114	0.1056	0.1239	0.1206		834.924		0.134	0.1414	0.17	0.2215	0.1412	0.1395		834.924		0.1242	0.148	0.1412	0.1429		834.924		0.70879	0.0956	0.07869	0.0779	0.0556	0.0553
	836.787		0.0927	0.1585	0.1503	0.0811	0.1004		887.106		0.1417	0.1654	0.1869	0.136	0.0822		836.787		0.0811	0.1035	0.1116	0.1051	0.1255	0.1223		836.787		0.136	0.1443	0.1745	0.2269	0.1441	0.1426		836.787		0.1276	0.1521	0.1441	0.1472		836.787		0.73273	0.0956	0.0786	0.078	0.0544	0.0538
	838.651		0.0943	0.1607	0.1528	0.0811	0.1008		888.97		0.1428	0.169	0.1918	0.1379	0.083		838.651		0.0811	0.1037	0.1117	0.1049	0.1269	0.1241		838.651		0.1379	0.1471	0.1787	0.2296	0.1475	0.1464		838.651		0.1303	0.1553	0.1475	0.1508		838.651		0.75118	0.0954	0.07852	0.0776	0.0533	0.0524
	840.515		0.0954	0.163	0.1552	0.0816	0.1012		890.834		0.1438	0.1724	0.1965	0.1395	0.0837		840.515		0.0816	0.1036	0.1119	0.1049	0.1279	0.1259		840.515		0.1395	0.1498	0.1821	0.2333	0.1508	0.1508		840.515		0.1322	0.1586	0.1508	0.1543		840.515		0.76452	0.0953	0.07836	0.0771	0.0524	0.0509
	842.378		0.0964	0.1656	0.1573	0.0815	0.1015		892.697		0.1448	0.1758	0.2004	0.1414	0.0841		842.378		0.0815	0.1035	0.1122	0.105	0.129	0.1274		842.378		0.1414	0.1522	0.1854	0.2394	0.1535	0.1542		842.378		0.135	0.1616	0.1535	0.1571		842.378		0.77826	0.095	0.07851	0.0771	0.0515	0.0499
	844.242		0.0975	0.1682	0.1593	0.0815	0.1019		894.561		0.146	0.1789	0.2037	0.1433	0.0845		844.242		0.0815	0.1038	0.1123	0.1054	0.13	0.1295		844.242		0.1433	0.1542	0.1886	0.2444	0.1565	0.1568		844.242		0.138	0.1643	0.1565	0.1597		844.242		0.79239	0.0953	0.07879	0.0773	0.0508	0.0496
	846.106		0.0978	0.1702	0.1611	0.0816	0.1022		896.425		0.147	0.1813	0.2067	0.1445	0.0849		846.106		0.0816	0.1038	0.1122	0.1058	0.1311	0.1316		846.106		0.1445	0.156	0.1918	0.2474	0.159	0.1589		846.106		0.1399	0.167	0.159	0.1614		846.106		0.8073	0.0957	0.07854	0.0777	0.0505	0.049
	847.969		0.0984	0.172	0.1625	0.0812	0.1027		898.288		0.1477	0.1835	0.2099	0.1455	0.0853		847.969		0.0812	0.1041	0.1127	0.1062	0.1326	0.1334		847.969		0.1455	0.1576	0.1946	0.2503	0.1607	0.1613		847.969		0.1419	0.1696	0.1607	0.1634		847.969		0.81986	0.096	0.07832	0.0778	0.0502	0.0485
	849.833		0.0995	0.1735	0.1638	0.0815	0.1031		900.152		0.1481	0.1856	0.2124	0.1468	0.086		849.833		0.0815	0.1048	0.1134	0.1068	0.1342	0.1354		849.833		0.1468	0.1591	0.1963	0.2533	0.1619	0.1638		849.833		0.1433	0.1718	0.1619	0.1654		849.833		0.82653	0.0965	0.07855	0.078	0.0499	0.0483
	851.697		0.1003	0.1748	0.1646	0.0823	0.1035		902.016		0.1482	0.1876	0.2147	0.1487	0.0868		851.697		0.0823	0.1058	0.1145	0.1076	0.1358	0.1372		851.697		0.1487	0.1607	0.1982	0.2557	0.1637	0.1656		851.697		0.144	0.1737	0.1637	0.1671		851.697		0.8332	0.0964	0.07878	0.0783	0.0499	0.0479
	853.56		0.1008	0.1763	0.1654	0.0838	0.1042		903.879		0.1484	0.189	0.2167	0.1501	0.0871		853.56		0.0838	0.107	0.1153	0.1083	0.1374	0.1387		853.56		0.1501	0.162	0.2002	0.2564	0.165	0.1671		853.56		0.1459	0.1748	0.165	0.1686		853.56		0.8438	0.0965	0.07896	0.0789	0.05	0.0478
	855.424		0.101	0.1772	0.1664	0.0845	0.105		905.743		0.1486	0.1905	0.2184	0.1511	0.0877		855.424		0.0845	0.1074	0.1157	0.1088	0.1393	0.1402		855.424		0.1511	0.1629	0.2019	0.257	0.166	0.169		855.424		0.147	0.1758	0.166	0.1701		855.424		0.8489	0.097	0.07925	0.0797	0.0508	0.0485
	857.288		0.1016	0.1776	0.1676	0.0849	0.1057		907.607		0.149	0.1919	0.2198	0.1522	0.0886		857.288		0.0849	0.1081	0.1166	0.1098	0.1413	0.1418		857.288		0.1522	0.1635	0.2033	0.2601	0.1674	0.1711		857.288		0.1478	0.1774	0.1674	0.1715		857.288		0.85008	0.0973	0.07975	0.0805	0.0516	0.0493
	859.151		0.1026	0.1789	0.1682	0.0857	0.1067		909.47		0.149	0.1932	0.2213	0.1536	0.0894		859.151		0.0857	0.1096	0.1181	0.1111	0.1431	0.1433		859.151		0.1536	0.164	0.2045	0.2642	0.1679	0.173		859.151		0.1482	0.1787	0.1679	0.1729		859.151		0.85479	0.0978	0.08025	0.0817	0.0524	0.0504
	861.015		0.103	0.18	0.1684	0.0864	0.1075		911.334		0.1487	0.1945	0.2229	0.1547	0.09		861.015		0.0864	0.1107	0.119	0.1121	0.1443	0.1447		861.015		0.1547	0.1649	0.2056	0.2656	0.1687	0.1741		861.015		0.1489	0.1795	0.1687	0.1741		861.015		0.85793	0.0986	0.08065	0.0829	0.0533	0.052
	862.879		0.1034	0.1806	0.1691	0.0872	0.1084		913.198		0.1484	0.1952	0.2242	0.156	0.0906		862.879		0.0872	0.1122	0.1203	0.1135	0.1457	0.1461		862.879		0.156	0.166	0.2065	0.2664	0.17	0.1755		862.879		0.1503	0.1801	0.17	0.1758		862.879		0.86185	0.0991	0.081	0.0839	0.0548	0.054
	864.742		0.104	0.1817	0.1701	0.0885	0.1093		915.061		0.1481	0.196	0.2258	0.1573	0.0912		864.742		0.0885	0.1138	0.1214	0.1153	0.1477	0.1474		864.742		0.1573	0.1667	0.2079	0.2683	0.1713	0.1768		864.742		0.1519	0.1807	0.1713	0.1769		864.742		0.86735	0.0992	0.08166	0.085	0.0565	0.0558
	866.606		0.1045	0.183	0.171	0.0899	0.1101		916.925		0.148	0.1975	0.2274	0.1584	0.0919		866.606		0.0899	0.1149	0.123	0.117	0.1497	0.1487		866.606		0.1584	0.1675	0.2096	0.2691	0.1731	0.1781		866.606		0.1529	0.1822	0.1731	0.1775		866.606		0.87166	0.0995	0.08191	0.0862	0.0578	0.0574
	868.47		0.105	0.1844	0.172	0.0913	0.111		918.789		0.1479	0.1994	0.2288	0.1597	0.0929		868.47		0.0913	0.1159	0.1249	0.1183	0.1514	0.1499		868.47		0.1597	0.1685	0.2111	0.2708	0.1741	0.1791		868.47		0.1535	0.1843	0.1741	0.1779		868.47		0.87834	0.0997	0.08212	0.0869	0.0593	0.0592
	870.333		0.1057	0.1858	0.1728	0.0929	0.1118		920.652		0.1472	0.2012	0.2309	0.1612	0.0938		870.333		0.0929	0.1176	0.126	0.1195	0.1536	0.1515		870.333		0.1612	0.1697	0.2124	0.2726	0.175	0.1803		870.333		0.1543	0.1858	0.175	0.1791		870.333		0.88697	0.0999	0.0827	0.0875	0.0606	0.061
	872.197		0.1063	0.1867	0.1734	0.094	0.1129		922.516		0.146	0.2026	0.2332	0.1627	0.0946		872.197		0.094	0.1185	0.1269	0.121	0.1556	0.1532		872.197		0.1627	0.1711	0.2137	0.2735	0.1763	0.182		872.197		0.1556	0.1871	0.1763	0.1812		872.197		0.89207	0.1002	0.08318	0.0882	0.0614	0.0623
	874.061		0.1069	0.1882	0.1743	0.094	0.1141		924.38		0.1452	0.204	0.235	0.1643	0.0953		874.061		0.094	0.119	0.1275	0.1218	0.1572	0.1544		874.061		0.1643	0.1729	0.2155	0.2752	0.1774	0.184		874.061		0.1569	0.1886	0.1774	0.1829		874.061		0.89953	0.1006	0.08353	0.0888	0.0619	0.063
	875.924		0.1074	0.1903	0.1756	0.0939	0.1147		926.244		0.1451	0.2057	0.2371	0.1661	0.0961		875.924		0.0939	0.1194	0.128	0.1221	0.1587	0.1557		875.924		0.1661	0.1745	0.2173	0.2768	0.1785	0.1855		875.924		0.1582	0.1902	0.1785	0.1845		875.924		0.90934	0.1011	0.08376	0.0889	0.0619	0.0627
	877.788		0.108	0.1916	0.1772	0.0937	0.1153		928.107		0.1446	0.2077	0.2395	0.1681	0.0967		877.788		0.0937	0.1201	0.1285	0.1225	0.1601	0.1575		877.788		0.1681	0.1758	0.2195	0.2784	0.1801	0.1871		877.788		0.1592	0.192	0.1801	0.1862		877.788		0.91562	0.1018	0.08406	0.0887	0.0613	0.0615
	879.652		0.1085	0.1925	0.1787	0.0939	0.1159		929.971		0.1437	0.2098	0.2416	0.17	0.0975		879.652		0.0939	0.1209	0.1286	0.1227	0.1613	0.1587		879.652		0.17	0.1772	0.2218	0.2807	0.1818	0.189		879.652		0.1608	0.1935	0.1818	0.1878		879.652		0.92268	0.1024	0.08448	0.0888	0.0604	0.0599
	881.515		0.1092	0.1943	0.1801	0.0944	0.1167		931.835		0.1424	0.2121	0.2442	0.1718	0.0986		881.515		0.0944	0.1214	0.1292	0.1227	0.1627	0.1596		881.515		0.1718	0.1788	0.2236	0.2828	0.1837	0.1908		881.515		0.1623	0.195	0.1837	0.1893		881.515		0.93053	0.1027	0.08508	0.0888	0.0597	0.0589
	883.379		0.1097	0.1961	0.1818	0.0948	0.1175		933.698		0.141	0.2146	0.2473	0.1734	0.0995		883.379		0.0948	0.1217	0.13	0.1234	0.1644	0.1608		883.379		0.1734	0.1804	0.2257	0.2853	0.1851	0.1918		883.379		0.1631	0.1967	0.1851	0.1909		883.379		0.9376	0.1034	0.08578	0.0887	0.0598	0.0584
	885.243		0.1104	0.1979	0.1834	0.0951	0.1185		935.562		0.1395	0.2168	0.2497	0.1756	0.1003		885.243		0.0951	0.1223	0.1311	0.1247	0.167	0.1624		885.243		0.1756	0.1821	0.228	0.288	0.1866	0.1931		885.243		0.1646	0.1987	0.1866	0.1925		885.243		0.94545	0.1044	0.08635	0.0892	0.06	0.0582
	887.106		0.1112	0.1998	0.1844	0.0958	0.1198		937.426		0.1381	0.2189	0.2521	0.1783	0.1016		887.106		0.0958	0.1236	0.1326	0.126	0.1694	0.1642		887.106		0.1783	0.1838	0.2301	0.2897	0.1883	0.1946		887.106		0.1658	0.2005	0.1883	0.1946		887.106		0.95487	0.1051	0.08694	0.0903	0.0604	0.0586
	888.97		0.1119	0.2014	0.1858	0.0974	0.121		939.289		0.1367	0.221	0.2545	0.1803	0.1026		888.97		0.0974	0.1249	0.1339	0.1271	0.1714	0.1657		888.97		0.1803	0.1853	0.232	0.2917	0.1898	0.1961		888.97		0.167	0.202	0.1898	0.1959		888.97		0.96507	0.1055	0.08761	0.0911	0.0611	0.0593
	890.834		0.1128	0.2032	0.187	0.0984	0.122		941.153		0.1352	0.2227	0.2565	0.1819	0.1034		890.834		0.0984	0.1261	0.1352	0.1283	0.1737	0.1671		890.834		0.1819	0.1866	0.2335	0.2935	0.1907	0.1973		890.834		0.1683	0.2026	0.1907	0.1969		890.834		0.97449	0.106	0.08774	0.0918	0.0621	0.06
	892.697		0.1134	0.2046	0.1879	0.0993	0.1233		943.016		0.1338	0.2241	0.2586	0.1832	0.1044		892.697		0.0993	0.1274	0.1368	0.1298	0.176	0.1685		892.697		0.1832	0.1878	0.2345	0.2944	0.1915	0.1984		892.697		0.1694	0.2035	0.1915	0.1985		892.697		0.98312	0.1064	0.08783	0.0927	0.0634	0.0612
	894.561		0.1138	0.2052	0.1889	0.1008	0.1246		944.88		0.1327	0.2256	0.2604	0.1846	0.1054		894.561		0.1008	0.1289	0.1384	0.1317	0.1783	0.17		894.561		0.1846	0.1887	0.2356	0.2954	0.1925	0.1994		894.561		0.1696	0.2047	0.1925	0.1999		894.561		0.98823	0.1065	0.08856	0.0936	0.0645	0.0626
	896.425		0.1144	0.2061	0.1897	0.1022	0.1259		946.744		0.1315	0.2271	0.2618	0.1862	0.1062		896.425		0.1022	0.1305	0.1396	0.1334	0.1805	0.1716		896.425		0.1862	0.1893	0.2369	0.2966	0.1934	0.1995		896.425		0.1698	0.2054	0.1934	0.2003		896.425		0.9898	0.1068	0.08909	0.0947	0.0652	0.0637
	898.288		0.115	0.2066	0.1901	0.103	0.1268		948.607		0.1297	0.2281	0.2628	0.1877	0.107		898.288		0.103	0.1318	0.1406	0.1345	0.1824	0.173		898.288		0.1877	0.1901	0.2378	0.298	0.1937	0.1998		898.288		0.1703	0.206	0.1937	0.2001		898.288		0.99333	0.1071	0.08932	0.0955	0.0663	0.065
	900.152		0.1153	0.2073	0.1903	0.1038	0.1277		950.471		0.1286	0.2287	0.2638	0.1889	0.1076		900.152		0.1038	0.1331	0.1417	0.1359	0.1847	0.1741		900.152		0.1889	0.1911	0.2382	0.2989	0.194	0.2006		900.152		0.1714	0.2063	0.194	0.2004		900.152		0.99725	0.1073	0.08961	0.0959	0.0674	0.0662
	902.016		0.1151	0.2085	0.1907	0.1048	0.1287		952.335		0.128	0.2292	0.2647	0.19	0.1082		902.016		0.1048	0.134	0.1427	0.1375	0.1866	0.1748		902.016		0.19	0.1913	0.2386	0.2981	0.1942	0.2003		902.016		0.1726	0.2062	0.1942	0.2006		902.016		0.99804	0.1075	0.0899	0.0965	0.0686	0.0675
	903.879		0.1155	0.209	0.1909	0.106	0.1296		954.198		0.127	0.2294	0.2652	0.1906	0.1088		903.879		0.106	0.1354	0.144	0.139	0.1881	0.1757		903.879		0.1906	0.1911	0.2389	0.2969	0.194	0.1997		903.879		0.172	0.2059	0.194	0.2004		903.879		0.99961	0.1076	0.09011	0.0973	0.0699	0.0689
	905.743		0.1159	0.2088	0.1907	0.1072	0.1303		956.062		0.1265	0.2294	0.2651	0.1914	0.1095		905.743		0.1072	0.1367	0.1452	0.1401	0.1899	0.1765		905.743		0.1914	0.191	0.2387	0.2962	0.1938	0.1994		905.743		0.1711	0.2056	0.1938	0.2		905.743		1	0.1078	0.09032	0.0982	0.071	0.0704
	907.607		0.1159	0.2088	0.1905	0.1081	0.1314		957.926		0.1259	0.2295	0.2653	0.1925	0.11		907.607		0.1081	0.1376	0.1464	0.1413	0.1914	0.1768		907.607		0.1925	0.1914	0.2383	0.2957	0.1939	0.1989		907.607		0.1712	0.2057	0.1939	0.2		907.607		0.99922	0.108	0.09074	0.0992	0.0725	0.0721
	909.47		0.1158	0.2087	0.1905	0.1088	0.1321		959.789		0.1254	0.2294	0.2653	0.1928	0.1106		909.47		0.1088	0.1389	0.1475	0.1425	0.1925	0.1773		909.47		0.1928	0.1917	0.238	0.2959	0.1933	0.1984		909.47		0.1709	0.2054	0.1933	0.1999		909.47		0.99882	0.1081	0.09099	0.0999	0.0742	0.0739
	911.334		0.1159	0.2086	0.1903	0.1101	0.1325		961.653		0.1249	0.229	0.2651	0.193	0.1115		911.334		0.1101	0.1403	0.1481	0.1437	0.1942	0.178		911.334		0.193	0.1914	0.2375	0.2965	0.1922	0.1981		911.334		0.1704	0.2046	0.1922	0.1993		911.334		0.99529	0.1084	0.09083	0.1007	0.0755	0.0755
	913.198		0.1161	0.2081	0.1897	0.1113	0.1332		963.517		0.1246	0.2284	0.2644	0.1937	0.112		913.198		0.1113	0.1414	0.1491	0.1452	0.1957	0.1783		913.198		0.1937	0.1908	0.2369	0.2942	0.1913	0.1971		913.198		0.17	0.2038	0.1913	0.1983		913.198		0.99058	0.1083	0.09105	0.1014	0.0766	0.0767
	915.061		0.1161	0.2076	0.1888	0.1122	0.1343		965.38		0.1246	0.2278	0.2632	0.1939	0.1121		915.061		0.1122	0.1423	0.1506	0.1466	0.1967	0.1785		915.061		0.1939	0.1902	0.2361	0.2919	0.1909	0.1959		915.061		0.1692	0.2029	0.1909	0.1979		915.061		0.98901	0.1083	0.09191	0.1021	0.0781	0.0784
	916.925		0.1158	0.2069	0.1878	0.1132	0.1352		967.244		0.125	0.2273	0.262	0.1939	0.1125		916.925		0.1132	0.1435	0.1515	0.1479	0.1977	0.1786		916.925		0.1939	0.1896	0.2348	0.2916	0.1901	0.1947		916.925		0.1684	0.2021	0.1901	0.1972		916.925		0.98666	0.1085	0.09228	0.1031	0.08	0.0804
	918.789		0.1155	0.2063	0.187	0.1143	0.1361		969.108		0.1254	0.2264	0.261	0.1941	0.113		918.789		0.1143	0.1446	0.1524	0.1493	0.1987	0.1789		918.789		0.1941	0.1892	0.2335	0.2905	0.189	0.1936		918.789		0.1674	0.2009	0.189	0.1958		918.789		0.97998	0.1088	0.09235	0.1041	0.0818	0.0825
	920.652		0.1152	0.2057	0.1864	0.1155	0.1368		970.971		0.1257	0.2254	0.26	0.1942	0.1133		920.652		0.1155	0.1457	0.1536	0.1506	0.1998	0.1792		920.652		0.1942	0.1884	0.232	0.2886	0.1883	0.1925		920.652		0.1665	0.1993	0.1883	0.1943		920.652		0.9737	0.109	0.09234	0.105	0.0834	0.0847
	922.516		0.115	0.205	0.1857	0.1167	0.1373		972.835		0.1263	0.2243	0.2588	0.1946	0.1138		922.516		0.1167	0.147	0.1549	0.1522	0.2012	0.1792		922.516		0.1946	0.1876	0.2307	0.2859	0.1873	0.1912		922.516		0.1659	0.198	0.1873	0.1929		922.516		0.96664	0.1089	0.09235	0.1058	0.0851	0.0867
	924.38		0.1147	0.2043	0.1845	0.1174	0.1381		974.699		0.1272	0.2227	0.2568	0.1948	0.1144		924.38		0.1174	0.1482	0.1561	0.1538	0.202	0.179		924.38		0.1948	0.1867	0.2292	0.2835	0.1854	0.19		924.38		0.1648	0.1964	0.1854	0.1915		924.38		0.95997	0.1087	0.09285	0.1065	0.0869	0.0887
	926.244		0.1142	0.2035	0.1828	0.1185	0.1389		976.562		0.1285	0.2213	0.2545	0.1944	0.1148		926.244		0.1185	0.1495	0.1569	0.1549	0.2025	0.1789		926.244		0.1944	0.1855	0.2276	0.282	0.1836	0.1883		926.244		0.1632	0.1948	0.1836	0.19		926.244		0.95369	0.1087	0.09332	0.1073	0.0889	0.0911
	928.107		0.1139	0.202	0.1811	0.1197	0.1395		978.426		0.1296	0.2197	0.2522	0.1937	0.1152		928.107		0.1197	0.1503	0.1576	0.156	0.2034	0.1788		928.107		0.1937	0.1843	0.2255	0.2801	0.1819	0.1862		928.107		0.1617	0.1932	0.1819	0.1882		928.107		0.94702	0.1089	0.0936	0.1083	0.0907	0.0934
	929.971		0.1136	0.2003	0.1798	0.1203	0.1402		980.29		0.1303	0.2178	0.2499	0.1931	0.1153		929.971		0.1203	0.1515	0.1585	0.1575	0.2042	0.1786		929.971		0.1931	0.183	0.2231	0.2779	0.18	0.1839		929.971		0.16	0.1913	0.18	0.1865		929.971		0.93838	0.1091	0.09376	0.1092	0.0928	0.0956
	931.835		0.1131	0.1986	0.1783	0.1211	0.1406		982.154		0.131	0.2157	0.2476	0.1923	0.1152		931.835		0.1211	0.1528	0.1595	0.1589	0.2046	0.1781		931.835		0.1923	0.1815	0.2207	0.2751	0.1781	0.1822		931.835		0.1585	0.1888	0.1781	0.1847		931.835		0.92622	0.1088	0.09376	0.1098	0.0946	0.0977
	933.698		0.1125	0.1971	0.1763	0.1221	0.141		984.017		0.1318	0.2133	0.2451	0.1916	0.1154		933.698		0.1221	0.1537	0.1607	0.16	0.2047	0.1774		933.698		0.1916	0.1797	0.2183	0.2714	0.1758	0.1805		933.698		0.1568	0.1866	0.1758	0.1828		933.698		0.91405	0.1084	0.0936	0.1106	0.0965	0.0999
	935.562		0.1117	0.1954	0.1745	0.1227	0.1415		985.881		0.1328	0.2108	0.2424	0.1908	0.1157		935.562		0.1227	0.1547	0.1614	0.161	0.2048	0.1767		935.562		0.1908	0.1778	0.2155	0.2687	0.1737	0.1783		935.562		0.1547	0.1849	0.1737	0.1804		935.562		0.90149	0.1084	0.09372	0.1113	0.0983	0.1021
	937.426		0.1107	0.1937	0.1727	0.1231	0.1419		987.745		0.1339	0.2086	0.2394	0.1898	0.1157		937.426		0.1231	0.1555	0.1616	0.162	0.2049	0.1758		937.426		0.1898	0.1759	0.2127	0.2672	0.1715	0.176		937.426		0.1537	0.1829	0.1715	0.1779		937.426		0.88854	0.1084	0.09386	0.1118	0.1001	0.1044
	939.289		0.1097	0.192	0.1706	0.1237	0.1421		989.608		0.1349	0.2064	0.236	0.1887	0.1155		939.289		0.1237	0.1563	0.1618	0.1635	0.2047	0.1748		939.289		0.1887	0.1742	0.2103	0.2646	0.1694	0.1736		939.289		0.1516	0.1805	0.1694	0.1756		939.289		0.87677	0.1082	0.09369	0.1122	0.1019	0.1066
	941.153		0.1091	0.1903	0.1687	0.1249	0.1423		991.472		0.1356	0.2039	0.2333	0.1876	0.1149		941.153		0.1249	0.157	0.1624	0.1647	0.2045	0.1737		941.153		0.1876	0.1726	0.2079	0.2605	0.1673	0.171		941.153		0.149	0.1781	0.1673	0.1737		941.153		0.86578	0.1078	0.0936	0.1125	0.1036	0.1087
	943.016		0.1086	0.1881	0.1669	0.1257	0.1423		993.336		0.1363	0.2011	0.2307	0.1862	0.1144		943.016		0.1257	0.1573	0.1632	0.1657	0.204	0.1727		943.016		0.1862	0.1707	0.2053	0.2573	0.1651	0.1687		943.016		0.1473	0.1758	0.1651	0.171		943.016		0.85361	0.1075	0.09385	0.1132	0.1053	0.111
	944.88		0.1076	0.186	0.1647	0.1261	0.1422		995.199		0.1371	0.1985	0.2278	0.1851	0.1143		944.88		0.1261	0.1579	0.1638	0.1665	0.2034	0.1715		944.88		0.1851	0.1687	0.2027	0.2541	0.1633	0.1664		944.88		0.1454	0.1738	0.1633	0.1683		944.88		0.84184	0.1076	0.094	0.1141	0.107	0.1133
	946.744		0.1066	0.1841	0.1628	0.1262	0.142		997.063		0.1377	0.1964	0.225	0.184	0.1142		946.744		0.1262	0.1589	0.164	0.1669	0.2029	0.1704		946.744		0.184	0.1669	0.2	0.251	0.1614	0.1643		946.744		0.1435	0.1716	0.1614	0.1663		946.744		0.83163	0.1073	0.09381	0.1144	0.1088	0.1154
	948.607		0.1062	0.1821	0.1611	0.1264	0.1421		998.927		0.1379	0.1944	0.2224	0.1827	0.1141		948.607		0.1264	0.16	0.1642	0.1671	0.2025	0.1697		948.607		0.1827	0.1653	0.1975	0.2487	0.1593	0.1626		948.607		0.1417	0.1694	0.1593	0.1643		948.607		0.82104	0.107	0.09367	0.1147	0.1104	0.1173
	950.471		0.1054	0.1805	0.1592	0.127	0.1422		1000.79		0.1383	0.1924	0.2198	0.1814	0.1135		950.471		0.127	0.1603	0.1646	0.1677	0.2019	0.1686		950.471		0.1814	0.164	0.1957	0.2461	0.157	0.1604		950.471		0.1406	0.1674	0.157	0.1625		950.471		0.81201	0.1067	0.09359	0.115	0.1118	0.1192
	952.335		0.1047	0.1793	0.1574	0.1275	0.142		1002.65		0.1388	0.1905	0.2175	0.1806	0.1131		952.335		0.1275	0.1605	0.165	0.1684	0.2012	0.1673		952.335		0.1806	0.1627	0.1939	0.2436	0.155	0.1586		952.335		0.1394	0.1656	0.155	0.1612		952.335		0.80455	0.1065	0.09359	0.1153	0.113	0.1213
	954.198		0.1043	0.1781	0.1563	0.1279	0.1419		1004.52		0.139	0.189	0.2159	0.1797	0.1131		954.198		0.1279	0.1611	0.1652	0.1691	0.2005	0.1662		954.198		0.1797	0.1616	0.1921	0.2415	0.1537	0.1576		954.198		0.138	0.164	0.1537	0.1599		954.198		0.79631	0.1062	0.09378	0.1156	0.1144	0.1234
	956.062		0.1039	0.1767	0.1556	0.1287	0.1421		1006.38		0.139	0.1879	0.2146	0.179	0.113		956.062		0.1287	0.1617	0.1654	0.1698	0.2003	0.1655		956.062		0.179	0.1609	0.1907	0.2401	0.1529	0.1563		956.062		0.1367	0.1628	0.1529	0.1586		956.062		0.79003	0.1058	0.09371	0.1158	0.116	0.1253
	957.926		0.1036	0.1759	0.155	0.1293	0.1423		1008.24		0.1392	0.1871	0.2137	0.1784	0.1131		957.926		0.1293	0.1618	0.1658	0.1702	0.2002	0.1649		957.926		0.1784	0.1602	0.1896	0.2389	0.1521	0.1549		957.926		0.1355	0.1618	0.1521	0.1573		957.926		0.78571	0.1059	0.09359	0.1164	0.1173	0.1273
	959.789		0.1033	0.1758	0.1545	0.1291	0.1422		1010.11		0.1394	0.1862	0.213	0.1781	0.1132		959.789		0.1291	0.1619	0.1664	0.1704	0.2	0.1644		959.789		0.1781	0.1595	0.1887	0.2369	0.1512	0.1542		959.789		0.1348	0.1613	0.1512	0.1564		959.789		0.78061	0.1058	0.09361	0.1166	0.1179	0.1284
	961.653		0.103	0.1754	0.154	0.1287	0.1419		1011.97		0.1393	0.1856	0.2125	0.178	0.113		961.653		0.1287	0.162	0.1668	0.1704	0.1996	0.1638		961.653		0.178	0.1591	0.1883	0.2356	0.1507	0.1537		961.653		0.1346	0.1611	0.1507	0.1557		961.653		0.77708	0.1052	0.0936	0.1166	0.1179	0.1285
	963.517		0.1031	0.1753	0.1537	0.1288	0.142		1013.84		0.1389	0.1854	0.2122	0.178	0.1129		963.517		0.1288	0.1623	0.1668	0.1705	0.1994	0.1637		963.517		0.178	0.1592	0.1882	0.2361	0.1505	0.1532		963.517		0.1342	0.1606	0.1505	0.1555		963.517		0.77669	0.105	0.09385	0.1166	0.1177	0.1283
	965.38		0.1032	0.1755	0.1537	0.1289	0.1421		1015.7		0.1385	0.1855	0.2121	0.1784	0.113		965.38		0.1289	0.163	0.1668	0.1707	0.1996	0.1638		965.38		0.1784	0.1592	0.1878	0.2368	0.1501	0.1532		965.38		0.1338	0.1602	0.1501	0.1554		965.38		0.77551	0.1051	0.0942	0.1165	0.1173	0.1276
	967.244		0.1034	0.1757	0.1539	0.1288	0.1419		1017.56		0.1379	0.1857	0.2124	0.1788	0.1133		967.244		0.1288	0.1638	0.167	0.1713	0.2002	0.1635		967.244		0.1788	0.1594	0.1877	0.2361	0.15	0.1538		967.244		0.1338	0.1607	0.15	0.1553		967.244		0.7763	0.1052	0.09442	0.1164	0.1167	0.1268
	969.108		0.1038	0.1762	0.1541	0.1292	0.1422		1019.43		0.1375	0.186	0.213	0.1794	0.1138		969.108		0.1292	0.1645	0.1677	0.1722	0.201	0.1632		969.108		0.1794	0.1599	0.1881	0.2357	0.1503	0.1541		969.108		0.1339	0.1612	0.1503	0.1555		969.108		0.77943	0.1053	0.09468	0.1165	0.1162	0.1263
	970.971		0.1042	0.1768	0.1545	0.1299	0.1429		1021.29		0.137	0.1867	0.2139	0.1803	0.1146		970.971		0.1299	0.1652	0.1692	0.1736	0.2017	0.1638		970.971		0.1803	0.1607	0.1889	0.237	0.1504	0.1541		970.971		0.1348	0.1614	0.1504	0.1556		970.971		0.781	0.1058	0.09507	0.117	0.1163	0.1264
	972.835		0.1047	0.1776	0.1551	0.1309	0.1435		1023.15		0.1362	0.1877	0.2146	0.1813	0.1153		972.835		0.1309	0.1673	0.1709	0.1754	0.2028	0.1651		972.835		0.1813	0.1613	0.1897	0.2382	0.1508	0.1543		972.835		0.1354	0.1618	0.1508	0.1559		972.835		0.78218	0.1063	0.09571	0.1178	0.117	0.1274
	974.699		0.1053	0.1788	0.1556	0.1324	0.1444		1025.02		0.1354	0.1887	0.2155	0.1829	0.1163		974.699		0.1324	0.1701	0.1729	0.1776	0.2046	0.1664		974.699		0.1829	0.1621	0.1906	0.2392	0.1515	0.1549		974.699		0.1356	0.1623	0.1515	0.1567		974.699		0.78493	0.1067	0.0966	0.119	0.1179	0.1289
	976.562		0.1062	0.1801	0.1563	0.1342	0.1457		1026.88		0.1345	0.1895	0.2167	0.1848	0.1178		976.562		0.1342	0.1725	0.1753	0.1801	0.2071	0.1676		976.562		0.1848	0.1632	0.1913	0.2414	0.1521	0.1554		976.562		0.1358	0.1629	0.1521	0.1573		976.562		0.78807	0.1075	0.09762	0.1208	0.1195	0.131
	978.426		0.1073	0.1814	0.1573	0.1364	0.1474		1028.75		0.1334	0.1907	0.2178	0.1866	0.1194		978.426		0.1364	0.1755	0.1785	0.1834	0.2097	0.1691		978.426		0.1866	0.1643	0.1922	0.2425	0.1529	0.1558		978.426		0.1364	0.1635	0.1529	0.1578		978.426		0.79042	0.1084	0.09881	0.1228	0.1215	0.134
	980.29		0.1084	0.1827	0.1581	0.1387	0.1494		1030.61		0.1324	0.1919	0.2189	0.1886	0.1208		980.29		0.1387	0.1791	0.182	0.1873	0.2124	0.171		980.29		0.1886	0.1652	0.1932	0.2415	0.1533	0.1565		980.29		0.1372	0.1643	0.1533	0.1587		980.29		0.79278	0.1095	0.10013	0.1252	0.1244	0.138
	982.154		0.1097	0.1841	0.1589	0.1409	0.1516		1032.47		0.131	0.1934	0.2201	0.1909	0.1225		982.154		0.1409	0.1833	0.1855	0.1915	0.2157	0.173		982.154		0.1909	0.1664	0.1941	0.2419	0.1538	0.1572		982.154		0.1376	0.165	0.1538	0.1592		982.154		0.79631	0.1111	0.10144	0.1282	0.128	0.143
	984.017		0.1109	0.1856	0.1597	0.1439	0.1543		1034.34		0.1295	0.1946	0.2213	0.1933	0.1246		984.017		0.1439	0.1874	0.1892	0.1962	0.2196	0.175		984.017		0.1933	0.1674	0.1951	0.2436	0.1545	0.1573		984.017		0.1376	0.1653	0.1545	0.1596		984.017		0.80141	0.1128	0.10295	0.1317	0.1322	0.1489
	985.881		0.1119	0.1872	0.1602	0.148	0.1575		1036.2		0.1284	0.1955	0.2226	0.1955	0.1266		985.881		0.148	0.1917	0.1934	0.2012	0.224	0.1774		985.881		0.1955	0.1683	0.196	0.2444	0.1547	0.1577		985.881		0.1378	0.1659	0.1547	0.1602		985.881		0.80534	0.1147	0.10467	0.1356	0.1374	0.1562
	987.745		0.1129	0.1888	0.1611	0.1515	0.1604		1038.06		0.1272	0.1967	0.2238	0.1981	0.1283		987.745		0.1515	0.1963	0.1977	0.2064	0.2287	0.1802		987.745		0.1981	0.1693	0.1965	0.2449	0.1548	0.1583		987.745		0.1382	0.1662	0.1548	0.1602		987.745		0.80808	0.1165	0.10648	0.1395	0.1434	0.1645
	989.608		0.1142	0.1902	0.1623	0.155	0.1635		1039.93		0.1253	0.1981	0.2248	0.2009	0.1304		989.608		0.155	0.2014	0.2025	0.2122	0.2335	0.1827		989.608		0.2009	0.1703	0.1974	0.2458	0.1553	0.1583		989.608		0.1389	0.1666	0.1553	0.1602		989.608		0.81122	0.1184	0.10836	0.1438	0.1507	0.174
	991.472		0.1155	0.1914	0.1627	0.1591	0.1672		1041.79		0.1239	0.1991	0.2257	0.2035	0.1328		991.472		0.1591	0.2067	0.2077	0.2184	0.2387	0.1851		991.472		0.2035	0.1715	0.1982	0.2461	0.1559	0.1583		991.472		0.1392	0.167	0.1559	0.1609		991.472		0.81319	0.1204	0.11032	0.1485	0.159	0.1851
	993.336		0.1166	0.1928	0.1632	0.1632	0.1709		1043.65		0.1224	0.2	0.2266	0.2058	0.1349		993.336		0.1632	0.2118	0.2126	0.2249	0.2442	0.1879		993.336		0.2058	0.1724	0.1988	0.2463	0.1563	0.1585		993.336		0.1395	0.1671	0.1563	0.1616		993.336		0.81397	0.1228	0.11232	0.154	0.1682	0.1974
	995.199		0.1178	0.1944	0.1638	0.1673	0.1748		1045.52		0.1205	0.2008	0.2272	0.208	0.1369		995.199		0.1673	0.2172	0.2172	0.2311	0.2497	0.1908		995.199		0.208	0.1729	0.1992	0.2462	0.1563	0.1588		995.199		0.1398	0.1669	0.1563	0.1613		995.199		0.81436	0.125	0.11431	0.1594	0.1783	0.2108
	997.063		0.1189	0.1959	0.1641	0.1718	0.1788		1047.38		0.1185	0.2013	0.2275	0.2103	0.139		997.063		0.1718	0.223	0.2223	0.2373	0.2552	0.1934		997.063		0.2103	0.1733	0.1993	0.2458	0.1558	0.1586		997.063		0.1399	0.1669	0.1558	0.1608		997.063		0.81515	0.1271	0.11636	0.1646	0.1888	0.2254
	998.927		0.1197	0.1971	0.1644	0.1764	0.183		1049.25		0.1167	0.2019	0.2279	0.2127	0.1409		998.927		0.1764	0.2283	0.2277	0.2437	0.2608	0.1961		998.927		0.2127	0.1737	0.1995	0.246	0.1551	0.1581		998.927		0.1395	0.1671	0.1551	0.161		998.927		0.81319	0.1293	0.11848	0.1702	0.1999	0.241
	1000.79		0.1205	0.1982	0.1646	0.1811	0.187		1051.11		0.115	0.2023	0.2282	0.2148	0.1427		1000.79		0.1811	0.2336	0.2329	0.2501	0.2664	0.1989		1000.79		0.2148	0.1739	0.1998	0.2457	0.1551	0.1581		1000.79		0.1392	0.1672	0.1551	0.1609		1000.79		0.81162	0.1315	0.12055	0.1761	0.2119	0.2574
	1002.65		0.1215	0.1989	0.1648	0.1855	0.1908		1052.97		0.113	0.2026	0.2282	0.2167	0.1447		1002.65		0.1855	0.2384	0.2376	0.257	0.2723	0.2013		1002.65		0.2167	0.1743	0.1997	0.245	0.1552	0.1581		1002.65		0.1392	0.1669	0.1552	0.1609		1002.65		0.81397	0.1336	0.12228	0.182	0.2247	0.2744
	1004.52		0.1225	0.1995	0.1652	0.19	0.1949		1054.84		0.1108	0.203	0.2282	0.2185	0.1469		1004.52		0.19	0.2431	0.2427	0.2639	0.278	0.2037		1004.52		0.2185	0.1747	0.1992	0.2454	0.1552	0.1578		1004.52		0.1387	0.1668	0.1552	0.1608		1004.52		0.8124	0.1358	0.1241	0.188	0.2381	0.2921
	1006.38		0.1231	0.2004	0.1652	0.1945	0.1988		1056.7		0.1088	0.2034	0.2277	0.2201	0.1488		1006.38		0.1945	0.2482	0.2479	0.2704	0.2832	0.2065		1006.38		0.2201	0.1746	0.1985	0.2453	0.1549	0.1571		1006.38		0.1384	0.1664	0.1549	0.1603		1006.38		0.80926	0.1379	0.12616	0.194	0.2515	0.3098
	1008.24		0.1234	0.201	0.165	0.1989	0.2025		1058.56		0.107	0.2034	0.2269	0.2215	0.1507		1008.24		0.1989	0.2527	0.2527	0.2768	0.2884	0.2089		1008.24		0.2215	0.1743	0.1979	0.244	0.1545	0.1564		1008.24		0.1382	0.1656	0.1545	0.1599		1008.24		0.80808	0.14	0.1281	0.2	0.2652	0.3276
	1010.11		0.1239	0.2011	0.1647	0.2031	0.206		1060.43		0.1047	0.203	0.2262	0.2231	0.1525		1010.11		0.2031	0.2571	0.2573	0.283	0.2938	0.2107		1010.11		0.2231	0.1737	0.1974	0.2434	0.1541	0.1557		1010.11		0.138	0.1647	0.1541	0.1591		1010.11		0.80691	0.1419	0.12972	0.206	0.279	0.345
	1011.97		0.1242	0.2012	0.1643	0.2072	0.2095		1062.29		0.1022	0.2028	0.2254	0.2246	0.154		1011.97		0.2072	0.2616	0.2618	0.2887	0.2989	0.2124		1011.97		0.2246	0.1731	0.197	0.243	0.1533	0.1555		1011.97		0.1377	0.1639	0.1533	0.1584		1011.97		0.80377	0.1438	0.13146	0.2117	0.2926	0.362
	1013.84		0.1244	0.2015	0.1636	0.2109	0.2126		1064.15		0.0999	0.2022	0.2244	0.2257	0.1553		1013.84		0.2109	0.2656	0.2659	0.2943	0.3035	0.2143		1013.84		0.2257	0.1726	0.1963	0.2415	0.1524	0.1545		1013.84		0.1367	0.1632	0.1524	0.1578		1013.84		0.79827	0.1457	0.13332	0.2171	0.3061	0.3786
	1015.7		0.1247	0.2014	0.163	0.2144	0.2153		1066.02		0.0977	0.2013	0.2233	0.2269	0.1567		1015.7		0.2144	0.2693	0.2696	0.2997	0.308	0.2163		1015.7		0.2269	0.172	0.1952	0.2398	0.1513	0.1534		1015.7		0.1354	0.1625	0.1513	0.1568		1015.7		0.7916	0.1477	0.13518	0.2223	0.3183	0.3942
	1017.56		0.1248	0.2009	0.1624	0.218	0.2176		1067.88		0.0956	0.2004	0.222	0.2281	0.158		1017.56		0.218	0.2729	0.2727	0.3041	0.3122	0.2176		1017.56		0.2281	0.1715	0.1941	0.2384	0.1504	0.1524		1017.56		0.1346	0.1615	0.1504	0.1553		1017.56		0.78571	0.1496	0.13687	0.2266	0.3295	0.4078
	1019.43		0.1247	0.2006	0.1616	0.2217	0.2197		1069.75		0.0933	0.1995	0.2202	0.2284	0.1592		1019.43		0.2217	0.2762	0.2756	0.3086	0.316	0.2188		1019.43		0.2284	0.1711	0.1929	0.2367	0.1495	0.1515		1019.43		0.134	0.1603	0.1495	0.1541		1019.43		0.77943	0.1515	0.13853	0.2302	0.3396	0.4187
	1021.29		0.1246	0.1999	0.1604	0.2248	0.222		1071.61		0.0908	0.1983	0.2183	0.2287	0.1602		1021.29		0.2248	0.2788	0.2787	0.313	0.3191	0.2199		1021.29		0.2287	0.1703	0.1914	0.2346	0.1483	0.15		1021.29		0.1327	0.1589	0.1483	0.1533		1021.29		0.77159	0.1535	0.14044	0.2333	0.3473	0.4267
	1023.15		0.1245	0.1989	0.1595	0.2273	0.2237		1073.47		0.0886	0.1969	0.2169	0.2292	0.1612		1023.15		0.2273	0.2811	0.2812	0.3162	0.3219	0.2209		1023.15		0.2292	0.1693	0.1897	0.233	0.1471	0.1486		1023.15		0.1315	0.1578	0.1471	0.1522		1023.15		0.76609	0.1553	0.14238	0.2353	0.3522	0.4319
	1025.02		0.1241	0.1981	0.1585	0.229	0.2243		1075.34		0.0865	0.1953	0.2152	0.2293	0.1616		1025.02		0.229	0.2831	0.2829	0.3186	0.3244	0.2218		1025.02		0.2293	0.1683	0.188	0.2307	0.1459	0.1476		1025.02		0.1302	0.1565	0.1459	0.1508		1025.02		0.75903	0.1572	0.14416	0.2362	0.3551	0.4344
	1026.88		0.1237	0.1973	0.157	0.2304	0.2246		1077.2		0.0842	0.1938	0.2127	0.2291	0.1617		1026.88		0.2304	0.2841	0.2843	0.3204	0.3265	0.2223		1026.88		0.2291	0.1672	0.1863	0.2279	0.1445	0.1466		1026.88		0.1289	0.155	0.1445	0.1492		1026.88		0.74804	0.1591	0.146	0.2363	0.3563	0.4344
	1028.75		0.1231	0.196	0.1556	0.232	0.2249		1079.06		0.0818	0.1922	0.2102	0.2286	0.1621		1028.75		0.232	0.2847	0.2849	0.3215	0.3283	0.2225		1028.75		0.2286	0.1659	0.184	0.2258	0.1429	0.1449		1028.75		0.1278	0.1533	0.1429	0.1472		1028.75		0.7394	0.1609	0.14771	0.2356	0.3555	0.4323
	1030.61		0.1224	0.1944	0.1542	0.2335	0.225		1080.93		0.0795	0.1901	0.2078	0.2285	0.1626		1030.61		0.2335	0.2853	0.2851	0.3226	0.3297	0.2225		1030.61		0.2285	0.1645	0.1818	0.2233	0.1414	0.143		1030.61		0.127	0.1514	0.1414	0.1457		1030.61		0.73312	0.1628	0.14929	0.2348	0.3533	0.4275
	1032.47		0.1214	0.1927	0.1525	0.2339	0.2251		1082.79		0.0773	0.1877	0.205	0.2282	0.1623		1032.47		0.2339	0.2855	0.2851	0.3232	0.3308	0.222		1032.47		0.2282	0.163	0.1799	0.221	0.1397	0.1415		1032.47		0.1256	0.1496	0.1397	0.1441		1032.47		0.72331	0.1646	0.15086	0.2336	0.3497	0.4207
	1034.34		0.1206	0.1908	0.1504	0.2339	0.2248		1084.66		0.0752	0.1857	0.202	0.2273	0.1618		1034.34		0.2339	0.2851	0.2847	0.323	0.3311	0.2212		1034.34		0.2273	0.1613	0.1778	0.2184	0.1378	0.14		1034.34		0.1237	0.1476	0.1378	0.1424		1034.34		0.71115	0.1665	0.15249	0.2318	0.3447	0.4133
	1036.2		0.1195	0.189	0.1486	0.2342	0.2239		1086.52		0.0728	0.1836	0.1992	0.2263	0.1612		1036.2		0.2342	0.2841	0.2836	0.3223	0.3307	0.2205		1036.2		0.2263	0.1595	0.1753	0.2151	0.136	0.1385		1036.2		0.1217	0.1454	0.136	0.1405		1036.2		0.69976	0.168	0.15416	0.2293	0.3385	0.4053
	1038.06		0.1182	0.1868	0.1468	0.2339	0.2229		1088.38		0.0704	0.1812	0.1963	0.2253	0.1603		1038.06		0.2339	0.283	0.2825	0.3215	0.3299	0.2199		1038.06		0.2253	0.1577	0.1726	0.2122	0.1343	0.1365		1038.06		0.1202	0.1433	0.1343	0.1385		1038.06		0.68878	0.1694	0.15568	0.2267	0.3324	0.3969
	1039.93		0.1168	0.1845	0.1447	0.2331	0.2217		1090.25		0.0682	0.1786	0.193	0.2237	0.1595		1039.93		0.2331	0.2816	0.281	0.32	0.329	0.2189		1039.93		0.2237	0.1557	0.1697	0.2096	0.1322	0.1344		1039.93		0.1188	0.1408	0.1322	0.1361		1039.93		0.67582	0.1709	0.15682	0.2243	0.3267	0.3885
	1041.79		0.1155	0.1819	0.1426	0.2325	0.2205		1092.11		0.0661	0.1757	0.1898	0.222	0.1587		1041.79		0.2325	0.2801	0.2792	0.3184	0.3279	0.2177		1041.79		0.222	0.1535	0.1669	0.2064	0.1296	0.1325		1041.79		0.1168	0.1384	0.1296	0.1336		1041.79		0.66405	0.172	0.15791	0.2219	0.3213	0.381
	1043.65		0.1142	0.1794	0.1404	0.2317	0.2192		1093.97		0.0639	0.1729	0.1863	0.2206	0.1578		1043.65		0.2317	0.2786	0.2775	0.3169	0.3263	0.2161		1043.65		0.2206	0.1514	0.1641	0.2035	0.1272	0.1302		1043.65		0.1146	0.1361	0.1272	0.1312		1043.65		0.65306	0.1729	0.15888	0.2193	0.3155	0.3735
	1045.52		0.1129	0.177	0.1381	0.2302	0.2179		1095.84		0.0618	0.1701	0.1828	0.219	0.1569		1045.52		0.2302	0.2771	0.2758	0.3151	0.3246	0.2147		1045.52		0.219	0.1494	0.1611	0.2006	0.1256	0.1279		1045.52		0.1127	0.1338	0.1256	0.1291		1045.52		0.64246	0.1739	0.15947	0.2167	0.3098	0.3657
	1047.38		0.1116	0.1742	0.1358	0.2289	0.2165		1097.7		0.0599	0.1673	0.1793	0.2167	0.1558		1047.38		0.2289	0.275	0.2737	0.3128	0.3228	0.2132		1047.38		0.2167	0.1471	0.1582	0.1969	0.1234	0.1255		1047.38		0.1106	0.1313	0.1234	0.1269		1047.38		0.6303	0.1744	0.15988	0.214	0.3044	0.3581
	1049.25		0.11	0.1715	0.1335	0.2278	0.2147		1099.56		0.0578	0.1643	0.1756	0.2144	0.1547		1049.25		0.2278	0.273	0.2719	0.3105	0.3207	0.2113		1049.25		0.2144	0.1446	0.1552	0.193	0.1207	0.1231		1049.25		0.1084	0.129	0.1207	0.1242		1049.25		0.61538	0.1749	0.16021	0.2115	0.2992	0.3512
	1051.11		0.1086	0.169	0.1309	0.2261	0.213		1101.43		0.0556	0.1611	0.172	0.2123	0.1535		1051.11		0.2261	0.2709	0.2697	0.308	0.3181	0.2092		1051.11		0.2123	0.1424	0.1522	0.1893	0.1183	0.1206		1051.11		0.1067	0.1264	0.1183	0.1216		1051.11		0.60047	0.1754	0.16029	0.2092	0.2939	0.3444
	1052.97		0.1074	0.1666	0.1283	0.2248	0.2111		1103.29		0.0536	0.1579	0.1684	0.2103	0.1522		1052.97		0.2248	0.2689	0.2667	0.3056	0.3153	0.2073		1052.97		0.2103	0.1403	0.1492	0.1863	0.1157	0.1179		1052.97		0.1043	0.1236	0.1157	0.1192		1052.97		0.58791	0.1755	0.16036	0.2068	0.2893	0.3376
	1054.84		0.1059	0.1636	0.1258	0.2234	0.209		1105.16		0.0517	0.1548	0.1645	0.2078	0.1506		1054.84		0.2234	0.2664	0.2641	0.303	0.3125	0.2052		1054.84		0.2078	0.1379	0.146	0.1835	0.1131	0.1154		1054.84		0.1017	0.1208	0.1131	0.1165		1054.84		0.57339	0.1754	0.16023	0.2041	0.2844	0.331
	1056.7		0.104	0.1603	0.1233	0.2217	0.2071		1107.02		0.0499	0.1518	0.1606	0.2051	0.1489		1056.7		0.2217	0.2635	0.2616	0.2999	0.3096	0.2032		1056.7		0.2051	0.1353	0.1427	0.1793	0.1108	0.1131		1056.7		0.0996	0.1181	0.1108	0.1139		1056.7		0.55808	0.1753	0.15991	0.2015	0.279	0.3245
	1058.56		0.1022	0.1573	0.1206	0.2197	0.2049		1108.88		0.048	0.1486	0.1567	0.2024	0.1473		1058.56		0.2197	0.261	0.2589	0.2966	0.3063	0.2011		1058.56		0.2024	0.1328	0.1395	0.1754	0.1082	0.1106		1058.56		0.0977	0.1155	0.1082	0.1113		1058.56		0.54396	0.175	0.15954	0.1988	0.2737	0.3182
	1060.43		0.1006	0.1545	0.118	0.2172	0.2025		1110.75		0.046	0.1453	0.1532	0.1997	0.1459		1060.43		0.2172	0.2586	0.2562	0.2934	0.3029	0.1985		1060.43		0.1997	0.1304	0.1362	0.1722	0.1053	0.1076		1060.43		0.0953	0.1127	0.1053	0.1088		1060.43		0.53022	0.1745	0.15915	0.1963	0.2689	0.3117
	1062.29		0.0989	0.1516	0.1154	0.2147	0.1998		1112.61		0.0441	0.1417	0.1497	0.1972	0.144		1062.29		0.2147	0.2559	0.2533	0.2898	0.2992	0.1959		1062.29		0.1972	0.1277	0.133	0.1685	0.1027	0.1047		1062.29		0.0927	0.1096	0.1027	0.1061		1062.29		0.5157	0.1738	0.15842	0.1936	0.2639	0.3051
	1064.15		0.0971	0.1485	0.1125	0.2125	0.1974		1114.47		0.0426	0.1385	0.1457	0.1945	0.1422		1064.15		0.2125	0.253	0.2497	0.286	0.2952	0.1934		1064.15		0.1945	0.1249	0.1296	0.1647	0.1001	0.1022		1064.15		0.0903	0.1064	0.1001	0.1034		1064.15		0.50275	0.1728	0.1573	0.1906	0.2587	0.2985
	1066.02		0.0952	0.1453	0.1097	0.21	0.1948		1116.34		0.041	0.1353	0.1419	0.1913	0.1405		1066.02		0.21	0.2497	0.2459	0.2823	0.2911	0.1908		1066.02		0.1913	0.1221	0.126	0.1615	0.0974	0.0997		1066.02		0.0878	0.1037	0.0974	0.1002		1066.02		0.48862	0.1717	0.1562	0.1878	0.254	0.2922
	1067.88		0.0935	0.1423	0.1068	0.2073	0.1919		1118.2		0.0393	0.1321	0.1381	0.188	0.1386		1067.88		0.2073	0.2464	0.2427	0.2783	0.2871	0.1879		1067.88		0.188	0.1192	0.1224	0.1577	0.0946	0.0968		1067.88		0.0855	0.1011	0.0946	0.0974		1067.88		0.47331	0.1706	0.15511	0.1851	0.2493	0.2865
	1069.75		0.0919	0.1389	0.1039	0.2048	0.189		1120.07		0.038	0.1287	0.1342	0.1848	0.1364		1069.75		0.2048	0.2428	0.2396	0.2742	0.283	0.1848		1069.75		0.1848	0.1164	0.1193	0.1539	0.0918	0.0939		1069.75		0.0832	0.098	0.0918	0.0949		1069.75		0.45997	0.1693	0.15393	0.1826	0.2446	0.2807
	1071.61		0.09	0.1354	0.1014	0.2022	0.1863		1121.93		0.0365	0.1253	0.1303	0.1818	0.1344		1071.61		0.2022	0.2391	0.2359	0.2702	0.2787	0.1818		1071.61		0.1818	0.114	0.1161	0.1504	0.089	0.0913		1071.61		0.0807	0.0951	0.089	0.0921		1071.61		0.44584	0.1678	0.15261	0.1799	0.24	0.2752
	1073.47		0.0878	0.1323	0.0988	0.1995	0.1834		1123.79		0.0349	0.1219	0.1265	0.1785	0.1323		1073.47		0.1995	0.2359	0.2321	0.2661	0.2741	0.1791		1073.47		0.1785	0.1113	0.1125	0.1466	0.0865	0.0888		1073.47		0.0784	0.0922	0.0865	0.0891		1073.47		0.43053	0.1661	0.15089	0.1771	0.2352	0.2694
	1075.34		0.0858	0.1294	0.096	0.1966	0.1804		1125.66		0.0336	0.1184	0.123	0.1752	0.1303		1075.34		0.1966	0.2327	0.2283	0.2621	0.2695	0.1761		1075.34		0.1752	0.1084	0.109	0.1427	0.0839	0.0862		1075.34		0.0761	0.0894	0.0839	0.0861		1075.34		0.41601	0.1642	0.14929	0.1743	0.2305	0.2638
	1077.2		0.0839	0.1266	0.0932	0.1936	0.1773		1127.52		0.0323	0.115	0.1192	0.1716	0.1281		1077.2		0.1936	0.2288	0.2245	0.2575	0.2648	0.1728		1077.2		0.1716	0.1057	0.1057	0.1392	0.0812	0.0833		1077.2		0.0737	0.0866	0.0812	0.0835		1077.2		0.40267	0.1621	0.14775	0.1715	0.226	0.2588
	1079.06		0.0822	0.1235	0.0904	0.1905	0.1744		1129.38		0.031	0.1118	0.1155	0.1681	0.1257		1079.06		0.1905	0.2248	0.2208	0.253	0.26	0.1696		1079.06		0.1681	0.1029	0.1026	0.136	0.0785	0.0802		1079.06		0.0711	0.0838	0.0785	0.0808		1079.06		0.38932	0.1602	0.14587	0.1686	0.2215	0.2538
	1080.93		0.0803	0.1202	0.0877	0.1873	0.1712		1131.25		0.0299	0.1087	0.112	0.1646	0.1234		1080.93		0.1873	0.2208	0.217	0.2487	0.2551	0.1664		1080.93		0.1646	0.1	0.0996	0.1329	0.0758	0.0776		1080.93		0.0686	0.0811	0.0758	0.078		1080.93		0.37598	0.1579	0.14366	0.1656	0.2172	0.2485
	1082.79		0.0783	0.1169	0.0849	0.1841	0.1677		1133.11		0.0291	0.1055	0.1084	0.1612	0.1211		1082.79		0.1841	0.2171	0.2131	0.2442	0.25	0.163		1082.79		0.1612	0.0972	0.0964	0.1296	0.0733	0.0754		1082.79		0.0662	0.0784	0.0733	0.0755		1082.79		0.3646	0.1553	0.14137	0.1628	0.2129	0.2435
	1084.66		0.0761	0.1139	0.0821	0.1805	0.1639		1134.97		0.0282	0.1021	0.1045	0.1577	0.1186		1084.66		0.1805	0.2135	0.2087	0.2392	0.2447	0.1595		1084.66		0.1577	0.0945	0.093	0.1259	0.0706	0.0727		1084.66		0.0638	0.0757	0.0706	0.0729		1084.66		0.35243	0.1524	0.13909	0.1598	0.2086	0.2387
	1086.52		0.0741	0.1108	0.0796	0.1771	0.1604		1136.84		0.0272	0.0989	0.1007	0.1542	0.116		1086.52		0.1771	0.2095	0.2044	0.2341	0.2391	0.156		1086.52		0.1542	0.0919	0.0901	0.1217	0.068	0.0701		1086.52		0.0616	0.073	0.068	0.0704		1086.52		0.34027	0.1494	0.13664	0.1564	0.2045	0.2337
	1088.38		0.0723	0.1075	0.0771	0.1739	0.1569		1138.7		0.0262	0.0958	0.0974	0.1505	0.1134		1088.38		0.1739	0.2049	0.2001	0.2286	0.2339	0.1524		1088.38		0.1505	0.0891	0.0871	0.1182	0.0656	0.0674		1088.38		0.0595	0.0705	0.0656	0.068		1088.38		0.32653	0.1463	0.13402	0.153	0.2002	0.2286
	1090.25		0.0704	0.1045	0.0745	0.1704	0.1533		1140.57		0.0252	0.0928	0.0943	0.1463	0.1109		1090.25		0.1704	0.2001	0.1957	0.2233	0.2283	0.1485		1090.25		0.1463	0.0864	0.084	0.1163	0.0634	0.065		1090.25		0.0575	0.068	0.0634	0.0652		1090.25		0.31201	0.1432	0.13121	0.1496	0.1957	0.2236
	1092.11		0.0683	0.1014	0.072	0.1665	0.1497		1142.43		0.0246	0.09	0.0909	0.1423	0.1083		1092.11		0.1665	0.1952	0.1908	0.2177	0.2223	0.1447		1092.11		0.1423	0.0838	0.081	0.1141	0.0609	0.0627		1092.11		0.0556	0.0655	0.0609	0.0627		1092.11		0.29984	0.1397	0.12823	0.1461	0.1912	0.2182
	1093.97		0.0663	0.0983	0.0694	0.1623	0.1457		1144.29		0.0241	0.087	0.0875	0.1386	0.1055		1093.97		0.1623	0.1902	0.1858	0.212	0.2161	0.141		1093.97		0.1386	0.0811	0.0781	0.1104	0.0583	0.0604		1093.97		0.0534	0.063	0.0583	0.0605		1093.97		0.28728	0.1359	0.12512	0.1423	0.1864	0.2123
	1095.84		0.0642	0.0953	0.0669	0.1577	0.1414		1146.16		0.0235	0.0837	0.0844	0.1347	0.1024		1095.84		0.1577	0.185	0.1807	0.2059	0.21	0.1372		1095.84		0.1347	0.0784	0.0754	0.107	0.0561	0.058		1095.84		0.0514	0.0605	0.0561	0.0581		1095.84		0.2759	0.1318	0.12183	0.1383	0.1811	0.2064
	1097.7		0.0623	0.0922	0.0645	0.1529	0.1372		1148.02		0.0226	0.0805	0.0812	0.1304	0.0996		1097.7		0.1529	0.1795	0.1751	0.1995	0.2039	0.1335		1097.7		0.1304	0.0757	0.0725	0.1047	0.0542	0.0558		1097.7		0.0495	0.058	0.0542	0.0558		1097.7		0.26648	0.1274	0.11809	0.1344	0.1756	0.2006
	1099.56		0.0603	0.089	0.0622	0.1481	0.133		1149.88		0.0218	0.0776	0.078	0.1263	0.0968		1099.56		0.1481	0.1739	0.1692	0.1929	0.1972	0.1295		1099.56		0.1263	0.073	0.0694	0.1016	0.0519	0.0537		1099.56		0.0472	0.0556	0.0519	0.0536		1099.56		0.25628	0.1228	0.11432	0.1303	0.1697	0.1939
	1101.43		0.0582	0.0861	0.0597	0.143	0.1287		1151.75		0.0213	0.0748	0.0747	0.1225	0.0938		1101.43		0.143	0.1681	0.1637	0.1862	0.1903	0.1255		1101.43		0.1225	0.0706	0.0665	0.0984	0.0496	0.0512		1101.43		0.045	0.0534	0.0496	0.0518		1101.43		0.24647	0.1184	0.11076	0.126	0.1637	0.1864
	1103.29		0.0561	0.0832	0.0573	0.1379	0.1245		1153.61		0.021	0.072	0.0717	0.1185	0.0907		1103.29		0.1379	0.1621	0.1584	0.1795	0.1835	0.1213		1103.29		0.1185	0.0679	0.0639	0.0956	0.0473	0.0488		1103.29		0.043	0.0512	0.0473	0.0495		1103.29		0.23469	0.1143	0.10689	0.1216	0.1577	0.1792
	1105.16		0.0542	0.0801	0.055	0.1327	0.1202		1155.47		0.0207	0.0692	0.0689	0.1143	0.0878		1105.16		0.1327	0.1561	0.1526	0.173	0.1768	0.1173		1105.16		0.1143	0.0651	0.0613	0.0926	0.0451	0.0469		1105.16		0.0412	0.0492	0.0451	0.047		1105.16		0.2237	0.1103	0.10292	0.1172	0.1517	0.1722
	1107.02		0.0526	0.0772	0.0527	0.1276	0.116		1157.34		0.0203	0.0665	0.0659	0.1105	0.085		1107.02		0.1276	0.1503	0.1466	0.1665	0.1705	0.1136		1107.02		0.1105	0.0626	0.0588	0.0905	0.0432	0.0448		1107.02		0.0395	0.047	0.0432	0.0448		1107.02		0.2135	0.1063	0.09901	0.1131	0.1456	0.1649
	1108.88		0.0508	0.0744	0.0507	0.1227	0.112		1159.2		0.0199	0.064	0.0632	0.1068	0.0823		1108.88		0.1227	0.1449	0.141	0.1603	0.1647	0.1099		1108.88		0.1068	0.0601	0.0563	0.0878	0.0413	0.0428		1108.88		0.0376	0.0449	0.0413	0.0427		1108.88		0.20447	0.1027	0.09532	0.1095	0.1397	0.1577
	1110.75		0.0489	0.0713	0.0487	0.1176	0.1083		1161.07		0.0194	0.0614	0.0605	0.1032	0.0795		1110.75		0.1176	0.1396	0.136	0.1545	0.159	0.1063		1110.75		0.1032	0.0576	0.0537	0.0847	0.0392	0.0411		1110.75		0.0357	0.0426	0.0392	0.0406		1110.75		0.19545	0.0993	0.09212	0.1061	0.1342	0.151
	1112.61		0.0471	0.0686	0.0465	0.1131	0.1048		1162.93		0.0188	0.0589	0.0578	0.1001	0.0771		1112.61		0.1131	0.1346	0.1314	0.1491	0.1536	0.1028		1112.61		0.1001	0.0555	0.0513	0.0825	0.0372	0.039		1112.61		0.0337	0.0403	0.0372	0.0387		1112.61		0.18485	0.0962	0.08914	0.1026	0.1292	0.145
	1114.47		0.0455	0.0661	0.0443	0.1094	0.1016		1164.79		0.0183	0.0565	0.0552	0.0971	0.0747		1114.47		0.1094	0.1298	0.1269	0.144	0.1487	0.0999		1114.47		0.0971	0.0535	0.0488	0.0798	0.0354	0.037		1114.47		0.0321	0.0385	0.0354	0.0367		1114.47		0.17504	0.0934	0.08637	0.0995	0.1247	0.1394
	1116.34		0.0442	0.0638	0.0425	0.1059	0.0985		1166.66		0.0181	0.054	0.0527	0.0943	0.0725		1116.34		0.1059	0.1254	0.1229	0.1393	0.1442	0.0969		1116.34		0.0943	0.0512	0.0465	0.0771	0.0335	0.0351		1116.34		0.0305	0.0368	0.0335	0.0347		1116.34		0.16562	0.0909	0.08395	0.0967	0.1205	0.1342
	1118.2		0.0428	0.0616	0.0406	0.1024	0.0955		1168.52		0.0178	0.0516	0.05	0.0915	0.0705		1118.2		0.1024	0.1218	0.1191	0.1349	0.1401	0.0939		1118.2		0.0915	0.049	0.0444	0.0754	0.0315	0.0331		1118.2		0.0291	0.0348	0.0315	0.0328		1118.2		0.15659	0.0885	0.08172	0.094	0.1165	0.1294
	1120.07		0.0413	0.0593	0.0386	0.0992	0.0931		1170.38		0.0176	0.0494	0.0476	0.0888	0.0685		1120.07		0.0992	0.1185	0.1152	0.1309	0.1362	0.0912		1120.07		0.0888	0.047	0.0421	0.0729	0.0297	0.0315		1120.07		0.0278	0.033	0.0297	0.031		1120.07		0.14796	0.0865	0.07971	0.0916	0.1128	0.1253
	1121.93		0.0398	0.0571	0.0369	0.0965	0.0909		1172.25		0.0174	0.0472	0.0454	0.0861	0.0665		1121.93		0.0965	0.1153	0.1119	0.1272	0.1325	0.0888		1121.93		0.0861	0.0451	0.04	0.0703	0.0279	0.0298		1121.93		0.026	0.0312	0.0279	0.0294		1121.93		0.14011	0.0847	0.07792	0.0892	0.1096	0.1217
	1123.79		0.0384	0.0551	0.0354	0.0939	0.0886		1174.11		0.0171	0.0451	0.0432	0.0837	0.0648		1123.79		0.0939	0.1123	0.1091	0.1239	0.1291	0.0864		1123.79		0.0837	0.0433	0.038	0.0687	0.0264	0.0279		1123.79		0.0244	0.0293	0.0264	0.0278		1123.79		0.13265	0.0829	0.0763	0.0868	0.1067	0.1181
	1125.66		0.0371	0.0532	0.0336	0.0915	0.0864		1175.98		0.0165	0.0433	0.041	0.0818	0.0632		1125.66		0.0915	0.1097	0.1066	0.1209	0.1261	0.0841		1125.66		0.0818	0.0416	0.0362	0.0671	0.0251	0.0263		1125.66		0.0228	0.0276	0.0251	0.0261		1125.66		0.1252	0.0815	0.07469	0.0848	0.1041	0.1149
	1127.52		0.0358	0.0515	0.0319	0.0895	0.0843		1177.84		0.0161	0.0417	0.039	0.0798	0.0616		1127.52		0.0895	0.1072	0.1042	0.118	0.1233	0.082		1127.52		0.0798	0.04	0.0346	0.0647	0.0235	0.0247		1127.52		0.0212	0.026	0.0235	0.0243		1127.52		0.11774	0.0801	0.0734	0.083	0.1019	0.1121
	1129.38		0.0347	0.0497	0.0304	0.0877	0.0823		1179.7		0.0159	0.04	0.037	0.0778	0.0599		1129.38		0.0877	0.1048	0.1018	0.1153	0.1206	0.0801		1129.38		0.0778	0.0386	0.0328	0.0628	0.0219	0.0232		1129.38		0.0199	0.0245	0.0219	0.0229		1129.38		0.10989	0.0786	0.0724	0.0809	0.0996	0.1095
	1131.25		0.0338	0.048	0.029	0.0858	0.0805		1181.57		0.0157	0.0382	0.0352	0.076	0.0585		1131.25		0.0858	0.1026	0.0995	0.1128	0.1183	0.0782		1131.25		0.076	0.0373	0.031	0.0613	0.0206	0.0219		1131.25		0.0189	0.0232	0.0206	0.0216		1131.25		0.104	0.0775	0.07126	0.0791	0.0978	0.1073
	1133.11		0.0327	0.0464	0.0279	0.0839	0.0788		1183.43		0.0153	0.0365	0.0337	0.0744	0.0573		1133.11		0.0839	0.1005	0.0972	0.1106	0.1162	0.0762		1133.11		0.0744	0.0357	0.0295	0.0598	0.0195	0.021		1133.11		0.0177	0.0216	0.0195	0.0205		1133.11		0.09812	0.0765	0.07014	0.0777	0.0961	0.1053
	1134.97		0.0316	0.0453	0.0269	0.0823	0.0772		1185.29		0.0151	0.0352	0.0322	0.0729	0.0563		1134.97		0.0823	0.0987	0.0951	0.1088	0.1138	0.0743		1134.97		0.0729	0.0344	0.0282	0.0585	0.0183	0.0197		1134.97		0.0167	0.0202	0.0183	0.0194		1134.97		0.09184	0.0754	0.06931	0.0761	0.0943	0.1035
	1136.84		0.0309	0.0441	0.0256	0.0809	0.0757		1187.16		0.015	0.034	0.0307	0.0715	0.0555		1136.84		0.0809	0.0968	0.0937	0.107	0.1114	0.0727		1136.84		0.0715	0.0333	0.0269	0.0566	0.017	0.0182		1136.84		0.0158	0.0192	0.017	0.0181		1136.84		0.08556	0.0742	0.0685	0.0744	0.0927	0.102
	1138.7		0.0301	0.0427	0.0245	0.0795	0.0742		1189.02		0.0147	0.0327	0.0293	0.0701	0.0544		1138.7		0.0795	0.095	0.0922	0.1052	0.1096	0.0713		1138.7		0.0701	0.0323	0.0254	0.0547	0.0158	0.017		1138.7		0.0147	0.0181	0.0158	0.0171		1138.7		0.07928	0.0731	0.06755	0.0732	0.0912	0.1004
	1140.57		0.0293	0.0413	0.0235	0.0786	0.073		1190.88		0.0143	0.0316	0.0281	0.0687	0.0531		1140.57		0.0786	0.0935	0.0905	0.1034	0.1079	0.07		1140.57		0.0687	0.0312	0.024	0.0536	0.015	0.0162		1140.57		0.0138	0.0171	0.015	0.0161		1140.57		0.07535	0.0722	0.06651	0.0723	0.09	0.0989
	1142.43		0.0285	0.0402	0.0227	0.0773	0.072		1192.75		0.014	0.0304	0.0271	0.0673	0.0522		1142.43		0.0773	0.0924	0.0892	0.1018	0.1063	0.0686		1142.43		0.0673	0.0302	0.0231	0.0532	0.0143	0.0154		1142.43		0.0128	0.0162	0.0143	0.0149		1142.43		0.07261	0.0715	0.0657	0.0712	0.089	0.0977
	1144.29		0.0279	0.0393	0.022	0.0757	0.0709		1194.61		0.0138	0.0294	0.0259	0.0662	0.0515		1144.29		0.0757	0.0909	0.088	0.1004	0.1048	0.0673		1144.29		0.0662	0.0293	0.0223	0.0524	0.0134	0.0145		1144.29		0.012	0.0151	0.0134	0.0141		1144.29		0.06829	0.0706	0.06512	0.0701	0.088	0.0966
	1146.16		0.0275	0.0385	0.0212	0.0747	0.0698		1196.48		0.0136	0.0286	0.0248	0.0654	0.0506		1146.16		0.0747	0.0898	0.0864	0.099	0.1033	0.0661		1146.16		0.0654	0.0286	0.0214	0.0512	0.0125	0.0135		1146.16		0.0113	0.0142	0.0125	0.0133		1146.16		0.06554	0.0698	0.06445	0.0694	0.0868	0.0955
	1148.02		0.0268	0.0378	0.0204	0.0737	0.0689		1198.34		0.0135	0.0278	0.0239	0.0645	0.0497		1148.02		0.0737	0.0884	0.0852	0.0975	0.1018	0.065		1148.02		0.0645	0.0279	0.0206	0.0494	0.0117	0.0129		1148.02		0.0107	0.0137	0.0117	0.0125		1148.02		0.06319	0.0692	0.06373	0.0686	0.0858	0.0944
	1149.88		0.0262	0.037	0.0198	0.0729	0.0679		1200.2		0.0134	0.027	0.0231	0.0634	0.0491		1149.88		0.0729	0.0871	0.0841	0.0961	0.1003	0.064		1149.88		0.0634	0.0272	0.0197	0.0482	0.0109	0.0124		1149.88		0.01	0.0134	0.0109	0.012		1149.88		0.06005	0.0686	0.06308	0.0677	0.0849	0.0932
	1151.75		0.0256	0.0362	0.0194	0.0721	0.0669		1202.07		0.0132	0.0264	0.0224	0.0624	0.0484		1151.75		0.0721	0.086	0.0829	0.095	0.099	0.0629		1151.75		0.0624	0.0265	0.0187	0.0473	0.0103	0.0116		1151.75		0.0094	0.0128	0.0103	0.0114		1151.75		0.05769	0.0679	0.06241	0.067	0.0838	0.0922
	1153.61		0.0251	0.0353	0.0188	0.0714	0.0661		1203.93		0.0128	0.0259	0.0217	0.0616	0.0476		1153.61		0.0714	0.0848	0.082	0.0941	0.0979	0.0618		1153.61		0.0616	0.0259	0.0181	0.0465	0.0098	0.0108		1153.61		0.009	0.0122	0.0098	0.0107		1153.61		0.05495	0.0673	0.06182	0.0664	0.0829	0.0913
	1155.47		0.0248	0.0346	0.0181	0.0707	0.0653		1205.79		0.0125	0.0253	0.0208	0.0608	0.047		1155.47		0.0707	0.0838	0.0811	0.0929	0.0966	0.061		1155.47		0.0608	0.0253	0.0176	0.0459	0.0095	0.0102		1155.47		0.0085	0.0116	0.0095	0.0101		1155.47		0.0522	0.0667	0.06125	0.0656	0.0822	0.0903
	1157.34		0.0247	0.0342	0.0177	0.0699	0.0647		1207.66		0.0122	0.0247	0.0201	0.06	0.0466		1157.34		0.0699	0.0831	0.0801	0.0918	0.0954	0.0603		1157.34		0.06	0.0246	0.0172	0.0454	0.009	0.0096		1157.34		0.0082	0.0111	0.009	0.0097		1157.34		0.04984	0.0661	0.06064	0.0649	0.0814	0.0896
	1159.2		0.0243	0.034	0.0172	0.069	0.064		1209.52		0.0119	0.0241	0.0195	0.059	0.0461		1159.2		0.069	0.0821	0.0791	0.0911	0.0942	0.0595		1159.2		0.059	0.024	0.0166	0.0448	0.0085	0.0093		1159.2		0.0081	0.0106	0.0085	0.0092		1159.2		0.04788	0.0654	0.06009	0.0641	0.0805	0.0889
	1161.07		0.0237	0.0334	0.0168	0.0681	0.0633		1211.38		0.0117	0.0235	0.0187	0.0582	0.0454		1161.07		0.0681	0.0813	0.0782	0.09	0.093	0.0585		1161.07		0.0582	0.0236	0.0159	0.0443	0.008	0.0092		1161.07		0.0077	0.0102	0.008	0.0089		1161.07		0.04592	0.0647	0.05958	0.0635	0.0797	0.088
	1162.93		0.0233	0.0325	0.0165	0.0675	0.0625		1213.25		0.0116	0.023	0.0182	0.0575	0.0448		1162.93		0.0675	0.0807	0.0773	0.0888	0.0921	0.0577		1162.93		0.0575	0.0232	0.0155	0.0437	0.0076	0.0089		1162.93		0.0073	0.0098	0.0076	0.0087		1162.93		0.04474	0.0642	0.05895	0.0629	0.0789	0.0871
	1164.79		0.0229	0.032	0.0161	0.0667	0.0618		1215.11		0.0112	0.0226	0.0178	0.0569	0.0443		1164.79		0.0667	0.08	0.0765	0.0881	0.0912	0.0571		1164.79		0.0569	0.0227	0.0149	0.0435	0.0072	0.0084		1164.79		0.0071	0.0095	0.0072	0.0082		1164.79		0.04317	0.0636	0.0585	0.0622	0.0782	0.0863
	1166.66		0.0226	0.0315	0.0157	0.0662	0.0612		1216.98		0.011	0.0223	0.0172	0.0562	0.0438		1166.66		0.0662	0.0791	0.0757	0.0872	0.09	0.0562		1166.66		0.0562	0.0224	0.0142	0.043	0.0067	0.008		1166.66		0.0066	0.0089	0.0067	0.0078		1166.66		0.04278	0.063	0.05806	0.0614	0.0774	0.0853
	1168.52		0.0224	0.031	0.0151	0.0655	0.0605		1218.84		0.0107	0.0217	0.0167	0.0556	0.0433		1168.52		0.0655	0.0782	0.0749	0.0861	0.0887	0.0554		1168.52		0.0556	0.0219	0.0139	0.0426	0.0065	0.0075		1168.52		0.0064	0.0084	0.0065	0.0074		1168.52		0.04082	0.0625	0.05741	0.0609	0.0766	0.0844
	1170.38		0.022	0.0306	0.0147	0.0646	0.0598		1220.7		0.0104	0.021	0.0163	0.0548	0.0428		1170.38		0.0646	0.077	0.0739	0.0851	0.0876	0.0546		1170.38		0.0548	0.0213	0.0138	0.0425	0.0064	0.0071		1170.38		0.0062	0.008	0.0064	0.0069		1170.38		0.03846	0.0619	0.05677	0.0605	0.0759	0.0837
	1172.25		0.0216	0.03	0.0144	0.0638	0.0591		1222.57		0.01	0.0205	0.0158	0.0541	0.0423		1172.25		0.0638	0.0761	0.0731	0.0842	0.0867	0.054		1172.25		0.0541	0.0208	0.0135	0.0418	0.0061	0.0069		1172.25		0.0056	0.0075	0.0061	0.0067		1172.25		0.03768	0.0612	0.05622	0.0599	0.0751	0.0829
	1174.11		0.0214	0.0294	0.0141	0.0632	0.0586		1224.43		0.0097	0.0202	0.0154	0.0535	0.0419		1174.11		0.0632	0.0756	0.0725	0.0833	0.0857	0.0535		1174.11		0.0535	0.0206	0.0128	0.0412	0.0058	0.0066		1174.11		0.0054	0.007	0.0058	0.0066		1174.11		0.03611	0.0605	0.05576	0.0593	0.0743	0.0821
	1175.98		0.0211	0.0291	0.0137	0.0625	0.058		1226.29		0.0094	0.0199	0.0148	0.0527	0.0415		1175.98		0.0625	0.0748	0.0718	0.0825	0.0847	0.0528		1175.98		0.0527	0.0205	0.0123	0.0411	0.0055	0.0062		1175.98		0.0053	0.0069	0.0055	0.0063		1175.98		0.03375	0.0599	0.05513	0.0587	0.0734	0.0812
	1177.84		0.0207	0.0288	0.0133	0.0617	0.0573		1228.16		0.0089	0.0195	0.0142	0.052	0.0409		1177.84		0.0617	0.0738	0.0709	0.0817	0.0837	0.0521		1177.84		0.052	0.02	0.012	0.041	0.0052	0.006		1177.84		0.0049	0.0067	0.0052	0.0059		1177.84		0.03257	0.0593	0.05438	0.058	0.0725	0.0801
	1179.7		0.0205	0.0282	0.0131	0.0612	0.0566		1230.02		0.0086	0.0192	0.014	0.0515	0.0403		1179.7		0.0612	0.0729	0.0703	0.0808	0.0826	0.0515		1179.7		0.0515	0.0195	0.0118	0.0405	0.005	0.0058		1179.7		0.0045	0.0066	0.005	0.0056		1179.7		0.03218	0.0588	0.05376	0.0573	0.0717	0.0791
	1181.57		0.0203	0.0277	0.0129	0.0606	0.0558		1231.89		0.0085	0.019	0.0139	0.0509	0.0401		1181.57		0.0606	0.072	0.0699	0.0797	0.0815	0.0507		1181.57		0.0509	0.019	0.0114	0.0396	0.0049	0.0058		1181.57		0.0041	0.0065	0.0049	0.0054		1181.57		0.03297	0.0583	0.0533	0.0566	0.0709	0.0782
	1183.43		0.02	0.0275	0.0126	0.0598	0.055		1233.75		0.008	0.0186	0.0134	0.0501	0.0397		1183.43		0.0598	0.0711	0.0691	0.0786	0.0804	0.05		1183.43		0.0501	0.0187	0.0112	0.0395	0.0048	0.0056		1183.43		0.0041	0.0063	0.0048	0.0052		1183.43		0.03297	0.0576	0.0529	0.056	0.0701	0.0774
	1185.29		0.0195	0.0273	0.0123	0.0592	0.0545		1235.61		0.0076	0.0182	0.0129	0.0493	0.0392		1185.29		0.0592	0.0705	0.0679	0.0779	0.0795	0.0494		1185.29		0.0493	0.0184	0.0111	0.04	0.0046	0.0054		1185.29		0.0043	0.0061	0.0046	0.0051		1185.29		0.0314	0.0569	0.05232	0.0554	0.069	0.0763
	1187.16		0.0194	0.0268	0.0121	0.0587	0.0538		1237.48		0.0075	0.018	0.0127	0.0487	0.0387		1187.16		0.0587	0.0699	0.067	0.0773	0.0786	0.0488		1187.16		0.0487	0.0182	0.0108	0.0401	0.0043	0.0052		1187.16		0.0043	0.0058	0.0043	0.005		1187.16		0.031	0.0563	0.05159	0.0548	0.0683	0.0753
	1189.02		0.0194	0.0263	0.012	0.0579	0.0529		1239.34		0.0071	0.0177	0.0125	0.0481	0.0379		1189.02		0.0579	0.0692	0.0663	0.0765	0.0773	0.0482		1189.02		0.0481	0.0179	0.0105	0.0395	0.0041	0.0049		1189.02		0.004	0.0056	0.0041	0.0049		1189.02		0.03022	0.0555	0.05098	0.054	0.0675	0.0747
	1190.88		0.0192	0.026	0.0118	0.0572	0.0521		1241.2		0.0066	0.0174	0.0122	0.0476	0.0372		1190.88		0.0572	0.0684	0.0656	0.0756	0.0762	0.0475		1190.88		0.0476	0.0177	0.0103	0.0387	0.0042	0.0045		1190.88		0.0035	0.0054	0.0042	0.0046		1190.88		0.02865	0.0549	0.05036	0.0533	0.0666	0.0737
	1192.75		0.0189	0.0254	0.0116	0.0565	0.0516		1243.07		0.0062	0.0173	0.0118	0.0469	0.0367		1192.75		0.0565	0.0674	0.0648	0.0746	0.0753	0.0468		1192.75		0.0469	0.0173	0.0099	0.038	0.0043	0.0044		1192.75		0.0033	0.0051	0.0043	0.0048		1192.75		0.02747	0.0545	0.04955	0.0526	0.0658	0.0726
	1194.61		0.0185	0.025	0.0114	0.0555	0.0509		1244.93		0.0059	0.017	0.0116	0.0461	0.0363		1194.61		0.0555	0.0664	0.064	0.0736	0.0743	0.0459		1194.61		0.0461	0.0171	0.0095	0.0374	0.004	0.0046		1194.61		0.0035	0.0051	0.004	0.0047		1194.61		0.02669	0.054	0.04879	0.0521	0.0649	0.0716
	1196.48		0.0182	0.0247	0.0114	0.0546	0.0501		1246.79		0.0056	0.0165	0.0114	0.0453	0.0357		1196.48		0.0546	0.0654	0.0631	0.0724	0.0731	0.0453		1196.48		0.0453	0.0168	0.0092	0.0382	0.0036	0.0047		1196.48		0.0035	0.0054	0.0036	0.0043		1196.48		0.0259	0.0532	0.04821	0.0515	0.064	0.0707
	1198.34		0.018	0.0242	0.0111	0.0541	0.0494		1248.66		0.0053	0.0161	0.011	0.0447	0.0352		1198.34		0.0541	0.0648	0.0622	0.0715	0.0722	0.0446		1198.34		0.0447	0.0164	0.0092	0.0386	0.0035	0.0047		1198.34		0.0035	0.0052	0.0035	0.0043		1198.34		0.02473	0.0526	0.04769	0.0509	0.063	0.0697
	1200.2		0.0178	0.0239	0.0107	0.0535	0.0487		1250.52		0.005	0.0159	0.0107	0.044	0.0348		1200.2		0.0535	0.0642	0.0614	0.0708	0.071	0.044		1200.2		0.044	0.0161	0.009	0.0375	0.0034	0.0042		1200.2		0.0035	0.0048	0.0034	0.0042		1200.2		0.02394	0.0519	0.04713	0.0502	0.062	0.0686
	1202.07		0.0177	0.0236	0.0104	0.0529	0.048		1252.39		0.0048	0.0157	0.0107	0.0433	0.0343		1202.07		0.0529	0.0634	0.0603	0.0699	0.0698	0.0433		1202.07		0.0433	0.0157	0.0088	0.0375	0.0034	0.0039		1202.07		0.0033	0.0046	0.0034	0.004		1202.07		0.02473	0.0511	0.04648	0.0495	0.0613	0.0676
	1203.93		0.0174	0.0233	0.0102	0.0521	0.0474		1254.25		0.0045	0.0155	0.0105	0.0425	0.0337		1203.93		0.0521	0.0624	0.0594	0.069	0.0686	0.0426		1203.93		0.0425	0.0154	0.0085	0.0376	0.0035	0.0039		1203.93		0.003	0.0046	0.0035	0.0041		1203.93		0.02512	0.0504	0.04576	0.0488	0.0604	0.0666
	1205.79		0.017	0.023	0.0102	0.0511	0.0468		1256.11		0.0045	0.0153	0.0103	0.0417	0.0333		1205.79		0.0511	0.0613	0.0588	0.0681	0.0673	0.0419		1205.79		0.0417	0.0151	0.0084	0.0366	0.0034	0.0042		1205.79		0.0031	0.0046	0.0034	0.0042		1205.79		0.02512	0.0496	0.04506	0.048	0.0594	0.0658
	1207.66		0.0166	0.0225	0.0101	0.0503	0.046		1257.98		0.0045	0.0148	0.0101	0.0409	0.0326		1207.66		0.0503	0.0602	0.0582	0.0671	0.0661	0.0411		1207.66		0.0409	0.0148	0.0085	0.0366	0.0032	0.004		1207.66		0.003	0.0045	0.0032	0.0039		1207.66		0.02512	0.0488	0.04436	0.0471	0.0586	0.0648
	1209.52		0.0165	0.0218	0.0098	0.0496	0.0452		1259.84		0.0042	0.0144	0.0098	0.0401	0.032		1209.52		0.0496	0.0594	0.0576	0.0661	0.065	0.0404		1209.52		0.0401	0.0146	0.0083	0.037	0.0031	0.0036		1209.52		0.0027	0.0044	0.0031	0.0037		1209.52		0.02394	0.048	0.04363	0.0465	0.0575	0.0636
	1211.38		0.0163	0.0217	0.0096	0.0486	0.0442		1261.7		0.0039	0.0141	0.0095	0.0395	0.0315		1211.38		0.0486	0.0586	0.0567	0.0651	0.0639	0.0398		1211.38		0.0395	0.0144	0.0079	0.0366	0.0029	0.0036		1211.38		0.0026	0.0044	0.0029	0.0036		1211.38		0.02316	0.0473	0.04286	0.0458	0.0563	0.0625
	1213.25		0.016	0.0213	0.0095	0.0477	0.0433		1263.57		0.0037	0.014	0.0092	0.0389	0.0309		1213.25		0.0477	0.0575	0.0556	0.0638	0.0626	0.0391		1213.25		0.0389	0.014	0.0078	0.0367	0.0028	0.0037		1213.25		0.0028	0.0044	0.0028	0.0036		1213.25		0.02355	0.0467	0.04218	0.045	0.0552	0.0613
	1215.11		0.0156	0.0206	0.0093	0.0469	0.0426		1265.43		0.0036	0.0138	0.0089	0.038	0.0301		1215.11		0.0469	0.0566	0.0545	0.0625	0.0611	0.0381		1215.11		0.038	0.0135	0.0075	0.0368	0.0029	0.0037		1215.11		0.003	0.0042	0.0029	0.0034		1215.11		0.02276	0.0458	0.04146	0.0441	0.0543	0.0601
	1216.98		0.0151	0.0202	0.0091	0.046	0.0418		1267.29		0.0038	0.0134	0.0087	0.0369	0.0293		1216.98		0.046	0.0557	0.0536	0.0614	0.0597	0.0372		1216.98		0.0369	0.013	0.0072	0.0368	0.003	0.0038		1216.98		0.003	0.004	0.003	0.0032		1216.98		0.02276	0.0449	0.04059	0.0433	0.0532	0.0589
	1218.84		0.0146	0.0198	0.0087	0.0451	0.0409		1269.16		0.0039	0.0129	0.0084	0.0361	0.0287		1218.84		0.0451	0.0546	0.0524	0.0602	0.0584	0.0363		1218.84		0.0361	0.0127	0.0069	0.0373	0.0029	0.0037		1218.84		0.0026	0.0037	0.0029	0.0035		1218.84		0.02276	0.0439	0.03978	0.0424	0.0521	0.0577
	1220.7		0.0142	0.0194	0.0085	0.044	0.0399		1271.02		0.0037	0.0124	0.008	0.0353	0.0282		1220.7		0.044	0.0532	0.0511	0.0589	0.0571	0.0355		1220.7		0.0353	0.0123	0.0068	0.0367	0.0026	0.0032		1220.7		0.0024	0.0035	0.0026	0.0034		1220.7		0.02198	0.0428	0.03888	0.0415	0.051	0.0566
	1222.57		0.0142	0.0188	0.0084	0.0432	0.0389		1272.89		0.0037	0.012	0.0078	0.0344	0.0275		1222.57		0.0432	0.052	0.05	0.0575	0.0557	0.0345		1222.57		0.0344	0.012	0.0068	0.0359	0.0026	0.0033		1222.57		0.0027	0.0037	0.0026	0.0033		1222.57		0.02276	0.0418	0.0378	0.0405	0.0498	0.0553
	1224.43		0.0139	0.018	0.0082	0.0423	0.0381		1274.75		0.0037	0.0117	0.0077	0.0334	0.0268		1224.43		0.0423	0.0507	0.0489	0.0563	0.0542	0.0336		1224.43		0.0334	0.0117	0.0065	0.0365	0.0026	0.0036		1224.43		0.0026	0.0039	0.0026	0.0033		1224.43		0.02316	0.0407	0.03677	0.0395	0.0486	0.0541
	1226.29		0.0132	0.0176	0.0078	0.0412	0.0372		1276.61		0.0037	0.0114	0.0074	0.0324	0.026		1226.29		0.0412	0.0496	0.0476	0.0549	0.0524	0.0326		1226.29		0.0324	0.011	0.0061	0.0362	0.0025	0.0036		1226.29		0.0023	0.0041	0.0025	0.0032		1226.29		0.02237	0.0396	0.0357	0.0385	0.0474	0.0527
	1228.16		0.0127	0.0173	0.0074	0.0399	0.0359		1278.48		0.0036	0.0112	0.0069	0.0314	0.0252		1228.16		0.0399	0.0484	0.0463	0.0532	0.0507	0.0314		1228.16		0.0314	0.0105	0.006	0.0355	0.0025	0.0033		1228.16		0.0023	0.0038	0.0025	0.0029		1228.16		0.0208	0.0384	0.03461	0.0374	0.0459	0.051
	1230.02		0.0124	0.0167	0.0073	0.0388	0.0347		1280.34		0.0034	0.0107	0.0066	0.0301	0.0244		1230.02		0.0388	0.0468	0.0449	0.0517	0.0489	0.0304		1230.02		0.0301	0.0103	0.0059	0.0361	0.0025	0.0034		1230.02		0.0024	0.0035	0.0025	0.0028		1230.02		0.01962	0.0372	0.03363	0.0361	0.0446	0.0494
	1231.89		0.012	0.0161	0.0074	0.0376	0.0336		1282.2		0.0033	0.0102	0.0065	0.0289	0.0236		1231.89		0.0376	0.0451	0.0435	0.05	0.0472	0.0294		1231.89		0.0289	0.01	0.0056	0.0361	0.0024	0.0033		1231.89		0.0026	0.0037	0.0024	0.0028		1231.89		0.01962	0.0358	0.0325	0.0349	0.0433	0.048
	1233.75		0.0115	0.0157	0.0071	0.0362	0.0324		1284.07		0.0033	0.0099	0.0063	0.0278	0.0226		1233.75		0.0362	0.0436	0.0419	0.0482	0.0454	0.0283		1233.75		0.0278	0.0095	0.0054	0.0354	0.0024	0.0031		1233.75		0.0026	0.0038	0.0024	0.0029		1233.75		0.01962	0.0344	0.03131	0.0336	0.0417	0.0464
	1235.61		0.0109	0.0151	0.0069	0.0351	0.0311		1285.93		0.0034	0.0096	0.006	0.0265	0.0217		1235.61		0.0351	0.042	0.0402	0.0463	0.0436	0.0273		1235.61		0.0265	0.0091	0.0053	0.0354	0.0024	0.0032		1235.61		0.0021	0.0037	0.0024	0.0031		1235.61		0.01923	0.0328	0.03012	0.0322	0.0402	0.0449
	1237.48		0.0103	0.0146	0.0066	0.0337	0.0298		1287.8		0.0034	0.0092	0.0056	0.0253	0.0207		1237.48		0.0337	0.0402	0.0385	0.0445	0.0416	0.026		1237.48		0.0253	0.0085	0.005	0.0352	0.0025	0.0031		1237.48		0.0021	0.0036	0.0025	0.0033		1237.48		0.01923	0.0311	0.02879	0.0307	0.0387	0.0432
	1239.34		0.0098	0.0139	0.0063	0.0321	0.0285		1289.66		0.0033	0.0088	0.0053	0.0241	0.0196		1239.34		0.0321	0.0382	0.0367	0.0426	0.0396	0.0245		1239.34		0.0241	0.0079	0.0047	0.0347	0.0025	0.003		1239.34		0.0025	0.0037	0.0025	0.003		1239.34		0.02041	0.0295	0.02734	0.0292	0.0368	0.0413
	1241.2		0.0094	0.0132	0.0059	0.0304	0.0271		1291.52		0.0031	0.0086	0.005	0.0229	0.0184		1241.2		0.0304	0.0365	0.0348	0.0406	0.0376	0.0232		1241.2		0.0229	0.0073	0.0046	0.0352	0.0025	0.003		1241.2		0.0024	0.0039	0.0025	0.0029		1241.2		0.02237	0.0278	0.02578	0.0277	0.035	0.0393
	1243.07		0.0091	0.0126	0.0055	0.0286	0.0255		1293.39		0.0033	0.0083	0.0049	0.0215	0.0173		1243.07		0.0286	0.0345	0.0332	0.0384	0.0356	0.022		1243.07		0.0215	0.0069	0.0045	0.0353	0.0026	0.0032		1243.07		0.0023	0.004	0.0026	0.0027		1243.07		0.02198	0.026	0.02419	0.0261	0.0332	0.0374
	1244.93		0.0086	0.0119	0.0053	0.0271	0.0239		1295.25		0.0034	0.0079	0.0047	0.02	0.0163		1244.93		0.0271	0.0324	0.0314	0.0361	0.0334	0.0207		1244.93		0.02	0.0066	0.0043	0.0352	0.0025	0.0032		1244.93		0.0022	0.0039	0.0025	0.0028		1244.93		0.0208	0.0242	0.02267	0.0243	0.0313	0.0355
	1246.79		0.0078	0.011	0.0055	0.0258	0.0224		1297.11		0.0031	0.0074	0.0044	0.0185	0.0149		1246.79		0.0258	0.0304	0.0294	0.0338	0.031	0.0194		1246.79		0.0185	0.0061	0.004	0.0358	0.0023	0.003		1246.79		0.002	0.0035	0.0023	0.003		1246.79		0.01962	0.0224	0.02098	0.0226	0.0291	0.0333
	1248.66		0.0072	0.0104	0.0053	0.0239	0.0209		1298.98		0.0029	0.007	0.004	0.0173	0.0138		1248.66		0.0239	0.0283	0.0275	0.0315	0.0287	0.0182		1248.66		0.0173	0.0056	0.0038	0.0358	0.0024	0.003		1248.66		0.0022	0.0034	0.0024	0.003		1248.66		0.01923	0.0208	0.01931	0.021	0.0269	0.0309
	1250.52		0.0069	0.01	0.0048	0.0222	0.0194		1300.84		0.003	0.0067	0.0038	0.0163	0.013		1250.52		0.0222	0.0263	0.0256	0.0293	0.0269	0.0169		1250.52		0.0163	0.0053	0.0037	0.0356	0.0027	0.0031		1250.52		0.0024	0.0035	0.0027	0.0029		1250.52		0.01962	0.019	0.01789	0.0194	0.0249	0.0286
	1252.39		0.0064	0.0096	0.0045	0.0207	0.0178		1302.7		0.0033	0.0065	0.0036	0.0152	0.0123		1252.39		0.0207	0.0243	0.0238	0.0272	0.0251	0.0156		1252.39		0.0152	0.005	0.0036	0.0358	0.0024	0.0029		1252.39		0.0022	0.0033	0.0024	0.0027		1252.39		0.01923	0.0173	0.01642	0.0176	0.0231	0.0264
	1254.25		0.0061	0.009	0.0045	0.0192	0.0164		1304.57		0.0034	0.0061	0.0034	0.014	0.0113		1254.25		0.0192	0.0227	0.022	0.025	0.0232	0.0144		1254.25		0.014	0.0045	0.0034	0.036	0.0023	0.0028		1254.25		0.002	0.0033	0.0023	0.0027		1254.25		0.01884	0.016	0.01484	0.0162	0.0213	0.0242
	1256.11		0.0058	0.0085	0.0043	0.0176	0.0152		1306.43		0.0032	0.006	0.0033	0.013	0.0103		1256.11		0.0176	0.0212	0.0203	0.023	0.0213	0.0134		1256.11		0.013	0.0043	0.0032	0.0354	0.0023	0.003		1256.11		0.002	0.0033	0.0023	0.0028		1256.11		0.02041	0.0148	0.01363	0.0149	0.0193	0.0221
	1257.98		0.0057	0.008	0.0042	0.0162	0.0142		1308.3		0.0032	0.0059	0.0033	0.0123	0.0096		1257.98		0.0162	0.0194	0.0188	0.0212	0.0197	0.0127		1257.98		0.0123	0.0041	0.003	0.0348	0.0022	0.0028		1257.98		0.002	0.0033	0.0022	0.0028		1257.98		0.02002	0.0136	0.01264	0.0137	0.0177	0.0203
	1259.84		0.0056	0.0077	0.0041	0.015	0.0133		1310.16		0.0031	0.0056	0.0031	0.0118	0.0092		1259.84		0.015	0.0179	0.0175	0.02	0.0184	0.0121		1259.84		0.0118	0.0039	0.0031	0.0342	0.0023	0.0027		1259.84		0.0022	0.0036	0.0023	0.0026		1259.84		0.01884	0.0124	0.01156	0.0125	0.0163	0.0188
	1261.7		0.0054	0.0076	0.0041	0.0139	0.0124		1312.02		0.0033	0.0055	0.0031	0.0111	0.0085		1261.7		0.0139	0.0169	0.0163	0.0189	0.0173	0.0113		1261.7		0.0111	0.0037	0.0031	0.0342	0.0024	0.0029		1261.7		0.0025	0.0037	0.0024	0.0029		1261.7		0.01923	0.0116	0.01048	0.0117	0.015	0.0173
	1263.57		0.0049	0.0075	0.0041	0.0132	0.0116		1313.89		0.0035	0.0054	0.0028	0.0105	0.0078		1263.57		0.0132	0.0163	0.0155	0.0177	0.0163	0.0107		1263.57		0.0105	0.0035	0.0029	0.0349	0.0024	0.0028		1263.57		0.0024	0.0037	0.0024	0.0031		1263.57		0.01923	0.0109	0.00967	0.0109	0.0139	0.016
	1265.43		0.0047	0.0071	0.0039	0.0125	0.011		1315.75		0.0035	0.0052	0.0026	0.0101	0.0074		1265.43		0.0125	0.0154	0.0147	0.0164	0.0156	0.0101		1265.43		0.0101	0.0032	0.0026	0.0358	0.0021	0.003		1265.43		0.0022	0.0037	0.0021	0.0029		1265.43		0.01962	0.0102	0.00903	0.0102	0.0131	0.0148
	1267.29		0.0048	0.007	0.0038	0.0118	0.0105		1317.61		0.0034	0.0051	0.0028	0.0095	0.0071		1267.29		0.0118	0.0145	0.0139	0.0157	0.0148	0.0096		1267.29		0.0095	0.0032	0.0026	0.0355	0.0022	0.003		1267.29		0.0022	0.0035	0.0022	0.0028		1267.29		0.02041	0.0098	0.00845	0.0098	0.0123	0.0137
	1269.16		0.0048	0.0069	0.0036	0.0113	0.0101		1319.48		0.0034	0.0051	0.0028	0.0089	0.0067		1269.16		0.0113	0.0139	0.0133	0.0152	0.014	0.0093		1269.16		0.0089	0.0033	0.0028	0.0348	0.0025	0.0029		1269.16		0.0021	0.0035	0.0025	0.0026		1269.16		0.02002	0.0093	0.00806	0.0093	0.0116	0.013
	1271.02		0.0047	0.0066	0.0033	0.0107	0.0094		1321.34		0.0034	0.0049	0.0026	0.0088	0.0065		1271.02		0.0107	0.0133	0.0127	0.0146	0.0134	0.0089		1271.02		0.0088	0.0032	0.0029	0.0344	0.0025	0.0027		1271.02		0.0021	0.0035	0.0025	0.0023		1271.02		0.02041	0.0088	0.00767	0.0087	0.0109	0.0124
	1272.89		0.0046	0.0064	0.0032	0.0102	0.0089		1323.2		0.0034	0.0048	0.0025	0.0086	0.0062		1272.89		0.0102	0.0126	0.0123	0.014	0.0127	0.0086		1272.89		0.0086	0.0027	0.0027	0.0345	0.0021	0.0026		1272.89		0.0021	0.0034	0.0021	0.0024		1272.89		0.01923	0.0085	0.00722	0.0084	0.0102	0.0118
	1274.75		0.0043	0.0062	0.0034	0.01	0.0087		1325.07		0.0033	0.0048	0.0023	0.0082	0.0062		1274.75		0.01	0.0122	0.0119	0.0133	0.0121	0.0084		1274.75		0.0082	0.0027	0.0025	0.0349	0.002	0.0027		1274.75		0.0021	0.0034	0.002	0.0027		1274.75		0.01845	0.0082	0.00699	0.0081	0.0098	0.0112
	1276.61		0.0042	0.006	0.0035	0.0096	0.0085		1326.93		0.0032	0.0048	0.002	0.008	0.0062		1276.61		0.0096	0.0119	0.0112	0.0129	0.0117	0.0083		1276.61		0.008	0.0029	0.0023	0.0346	0.0021	0.0027		1276.61		0.0021	0.0034	0.0021	0.0027		1276.61		0.01962	0.0078	0.00684	0.0078	0.0095	0.0107
	1278.48		0.0042	0.006	0.0034	0.0091	0.0083		1328.8		0.0034	0.0047	0.0022	0.0079	0.0059		1278.48		0.0091	0.0117	0.0109	0.0128	0.0113	0.008		1278.48		0.0079	0.0028	0.0024	0.0346	0.0024	0.0028		1278.48		0.0019	0.0035	0.0024	0.0025		1278.48		0.01962	0.0076	0.0065	0.0074	0.0091	0.0102
	1280.34		0.0041	0.0059	0.0035	0.0088	0.008		1330.66		0.0034	0.0047	0.0024	0.0076	0.0057		1280.34		0.0088	0.0114	0.0109	0.0124	0.0109	0.0076		1280.34		0.0076	0.0027	0.0025	0.0347	0.0025	0.0029		1280.34		0.0018	0.0037	0.0025	0.0025		1280.34		0.01884	0.0073	0.00619	0.0071	0.0087	0.0097
	1282.2		0.0041	0.0057	0.0034	0.0088	0.0077		1332.52		0.0034	0.0047	0.0023	0.0073	0.0055		1282.2		0.0088	0.0112	0.0107	0.012	0.0108	0.0075		1282.2		0.0073	0.0027	0.0024	0.0346	0.0025	0.0029		1282.2		0.0019	0.0035	0.0025	0.0026		1282.2		0.01845	0.0069	0.00586	0.0069	0.0086	0.0095
	1284.07		0.0041	0.0058	0.0033	0.0086	0.0076		1334.39		0.0037	0.0045	0.0021	0.0071	0.0053		1284.07		0.0086	0.0107	0.0102	0.0118	0.0107	0.0075		1284.07		0.0071	0.0026	0.0025	0.0348	0.0024	0.0028		1284.07		0.0023	0.0034	0.0024	0.0027		1284.07		0.02002	0.007	0.00566	0.0068	0.0085	0.0094
	1285.93		0.004	0.0059	0.0034	0.0084	0.0075		1336.25		0.0039	0.0045	0.0021	0.007	0.0053		1285.93		0.0084	0.0105	0.0099	0.0116	0.0103	0.0073		1285.93		0.007	0.0026	0.0027	0.0348	0.0024	0.0028		1285.93		0.0026	0.0035	0.0024	0.0028		1285.93		0.0208	0.0071	0.00566	0.0067	0.0082	0.0091
	1287.8		0.004	0.0058	0.0035	0.0082	0.0075		1338.11		0.004	0.0047	0.0021	0.007	0.0052		1287.8		0.0082	0.0105	0.0099	0.0114	0.01	0.0072		1287.8		0.007	0.0027	0.0027	0.0352	0.0023	0.0028		1287.8		0.0023	0.0036	0.0023	0.0028		1287.8		0.02002	0.0068	0.00547	0.0067	0.008	0.0088
	1289.66		0.0039	0.0058	0.0035	0.008	0.0074		1339.98		0.0041	0.0048	0.0021	0.0071	0.0052		1289.66		0.008	0.0102	0.0099	0.0109	0.0099	0.0071		1289.66		0.0071	0.0027	0.0027	0.0352	0.0022	0.0031		1289.66		0.0022	0.0037	0.0022	0.0027		1289.66		0.0208	0.0065	0.00523	0.0066	0.0078	0.0086
	1291.52		0.0038	0.0059	0.0034	0.0079	0.0072		1341.84		0.0036	0.0048	0.0023	0.0069	0.0052		1291.52		0.0079	0.0099	0.0095	0.0108	0.0097	0.0069		1291.52		0.0069	0.0025	0.0026	0.0347	0.0023	0.0033		1291.52		0.0024	0.0038	0.0023	0.0029		1291.52		0.02119	0.0064	0.00508	0.0064	0.0075	0.0083
	1293.39		0.0038	0.0058	0.0033	0.0079	0.007		1343.71		0.0034	0.0047	0.0022	0.0066	0.0051		1293.39		0.0079	0.0097	0.0092	0.0107	0.0095	0.0069		1293.39		0.0066	0.0024	0.0026	0.0348	0.0023	0.003		1293.39		0.0023	0.0037	0.0023	0.0029		1293.39		0.02041	0.0064	0.00503	0.0062	0.0074	0.0081
	1295.25		0.0038	0.0058	0.0032	0.0077	0.007		1345.57		0.0035	0.0046	0.002	0.0066	0.0049		1295.25		0.0077	0.0097	0.0091	0.0105	0.0092	0.0068		1295.25		0.0066	0.0026	0.0026	0.0352	0.0023	0.0028		1295.25		0.0023	0.0037	0.0023	0.0029		1295.25		0.02041	0.0062	0.00508	0.0061	0.0074	0.0081
	1297.11		0.004	0.0057	0.0033	0.0075	0.0069		1347.43		0.0035	0.0046	0.0019	0.0066	0.0049		1297.11		0.0075	0.0097	0.0091	0.0104	0.0089	0.0066		1297.11		0.0066	0.0027	0.0025	0.0353	0.0022	0.0027		1297.11		0.0022	0.0038	0.0022	0.0028		1297.11		0.0208	0.0059	0.00511	0.006	0.0072	0.0079
	1298.98		0.0041	0.0054	0.0035	0.0072	0.0068		1349.3		0.0033	0.0045	0.0019	0.0066	0.005		1298.98		0.0072	0.0095	0.0089	0.0103	0.0088	0.0064		1298.98		0.0066	0.0026	0.0024	0.0351	0.0023	0.0028		1298.98		0.0023	0.0037	0.0023	0.0027		1298.98		0.02198	0.0058	0.00508	0.0057	0.0069	0.0077
	1300.84		0.0041	0.0057	0.0035	0.0071	0.0067		1351.16		0.0036	0.0044	0.0018	0.0065	0.0049		1300.84		0.0071	0.0093	0.0087	0.0101	0.0086	0.0063		1300.84		0.0065	0.0024	0.0025	0.0352	0.0025	0.0029		1300.84		0.0027	0.0037	0.0025	0.0028		1300.84		0.02237	0.0058	0.00495	0.0056	0.0067	0.0076
	1302.7		0.0038	0.0059	0.0035	0.0072	0.0067		1353.02		0.0038	0.0045	0.0019	0.0065	0.0047		1302.7		0.0072	0.0093	0.0086	0.0098	0.0085	0.0061		1302.7		0.0065	0.0023	0.0026	0.0358	0.0026	0.0031		1302.7		0.0028	0.0039	0.0026	0.003		1302.7		0.02237	0.0058	0.0047	0.0057	0.0066	0.0074
	1304.57		0.0037	0.0058	0.0035	0.0071	0.0066		1354.89		0.0038	0.0046	0.0019	0.0064	0.0047		1304.57		0.0071	0.0092	0.0083	0.0098	0.0085	0.0061		1304.57		0.0064	0.0022	0.0027	0.0357	0.0024	0.0031		1304.57		0.0024	0.0041	0.0024	0.003		1304.57		0.02198	0.0057	0.00454	0.0057	0.0066	0.0074
	1306.43		0.0038	0.0057	0.0036	0.0069	0.0064		1356.75		0.0038	0.0044	0.0021	0.0062	0.0047		1306.43		0.0069	0.0089	0.0083	0.0099	0.0084	0.0063		1306.43		0.0062	0.0023	0.0027	0.0353	0.0024	0.0028		1306.43		0.002	0.0041	0.0024	0.0028		1306.43		0.02237	0.0058	0.00445	0.0058	0.0065	0.0075
	1308.3		0.0039	0.0055	0.0037	0.0071	0.0064		1358.61		0.0038	0.0042	0.0022	0.0061	0.0046		1308.3		0.0071	0.0087	0.0086	0.0097	0.0083	0.0062		1308.3		0.0061	0.0025	0.0027	0.0356	0.0025	0.0031		1308.3		0.0025	0.0039	0.0025	0.0029		1308.3		0.02159	0.0058	0.00432	0.0058	0.0063	0.0071
	1310.16		0.0039	0.0053	0.0035	0.0071	0.0063		1360.48		0.0042	0.0042	0.0022	0.0062	0.0044		1310.16		0.0071	0.0089	0.0088	0.0097	0.0086	0.0063		1310.16		0.0062	0.0024	0.0027	0.0357	0.0025	0.0034		1310.16		0.0026	0.004	0.0025	0.003		1310.16		0.02316	0.0058	0.00423	0.0059	0.0063	0.0069
	1312.02		0.004	0.0054	0.0033	0.007	0.0063		1362.34		0.0046	0.0044	0.0023	0.0062	0.0044		1312.02		0.007	0.009	0.0089	0.0098	0.0086	0.0063		1312.02		0.0062	0.0023	0.0026	0.0348	0.0027	0.0032		1312.02		0.0023	0.004	0.0027	0.0028		1312.02		0.02394	0.0058	0.00426	0.0059	0.0066	0.0071
	1313.89		0.0039	0.0056	0.0034	0.0072	0.0064		1364.21		0.0043	0.0045	0.0023	0.0061	0.0044		1313.89		0.0072	0.0089	0.0085	0.0098	0.0084	0.0064		1313.89		0.0061	0.0024	0.0027	0.0351	0.0027	0.0032		1313.89		0.0024	0.004	0.0027	0.0026		1313.89		0.02198	0.0057	0.00439	0.0056	0.0066	0.007
	1315.75		0.0037	0.0057	0.0035	0.0071	0.0064		1366.07		0.0042	0.0045	0.0024	0.006	0.0043		1315.75		0.0071	0.0089	0.008	0.0097	0.0083	0.0064		1315.75		0.006	0.0027	0.0027	0.036	0.0026	0.0032		1315.75		0.0025	0.004	0.0026	0.0028		1315.75		0.02237	0.0057	0.00442	0.0056	0.0064	0.0069
	1317.61		0.0037	0.0056	0.0035	0.0069	0.0062		1367.93		0.004	0.0046	0.0026	0.006	0.0043		1317.61		0.0069	0.0088	0.008	0.0095	0.0081	0.0064		1317.61		0.006	0.0027	0.0027	0.036	0.0026	0.0031		1317.61		0.0025	0.004	0.0026	0.0031		1317.61		0.02355	0.0057	0.00436	0.006	0.0063	0.007
	1319.48		0.0038	0.0054	0.0035	0.007	0.0061		1369.8		0.0039	0.0046	0.0024	0.006	0.0045		1319.48		0.007	0.0087	0.0083	0.0095	0.0079	0.0063		1319.48		0.006	0.0026	0.0027	0.0355	0.0027	0.003		1319.48		0.0024	0.0041	0.0027	0.0029		1319.48		0.02355	0.0055	0.00424	0.006	0.0063	0.007
	1321.34		0.0038	0.0054	0.0036	0.007	0.0062		1371.66		0.0044	0.0045	0.0021	0.0059	0.0045		1321.34		0.007	0.0088	0.0083	0.0094	0.0078	0.006		1321.34		0.0059	0.0025	0.0026	0.0347	0.0029	0.0031		1321.34		0.0024	0.0041	0.0029	0.0026		1321.34		0.02355	0.0054	0.00415	0.0057	0.0063	0.0067
	1323.2		0.0038	0.0054	0.0036	0.0069	0.0063		1373.52		0.0049	0.0045	0.0021	0.006	0.0043		1323.2		0.0069	0.0086	0.0082	0.0094	0.0078	0.0058		1323.2		0.006	0.0025	0.0026	0.0353	0.0028	0.0035		1323.2		0.0023	0.0041	0.0028	0.0027		1323.2		0.02237	0.0056	0.0042	0.0056	0.0062	0.0066
	1325.07		0.0038	0.0054	0.0036	0.0068	0.0062		1375.39		0.0043	0.0045	0.002	0.0061	0.0041		1325.07		0.0068	0.0084	0.0081	0.0093	0.0078	0.0059		1325.07		0.0061	0.0024	0.0027	0.036	0.0027	0.0035		1325.07		0.0023	0.0043	0.0027	0.0029		1325.07		0.02237	0.0055	0.00409	0.0055	0.0063	0.0068
	1326.93		0.0038	0.0057	0.0035	0.0069	0.006		1377.25		0.0041	0.0044	0.0017	0.0059	0.0043		1326.93		0.0069	0.0085	0.0078	0.0092	0.0078	0.006		1326.93		0.0059	0.0023	0.0028	0.0354	0.0028	0.0033		1326.93		0.0024	0.0043	0.0028	0.0032		1326.93		0.02316	0.0053	0.00416	0.0055	0.0065	0.007
	1328.8		0.0038	0.0058	0.0034	0.007	0.0058		1379.12		0.0042	0.0044	0.0016	0.0057	0.0044		1328.8		0.007	0.0085	0.0078	0.0092	0.0078	0.0057		1328.8		0.0057	0.0023	0.0029	0.0357	0.0028	0.0032		1328.8		0.0026	0.004	0.0028	0.0034		1328.8		0.02237	0.0054	0.00429	0.0056	0.0065	0.007
	1330.66		0.0039	0.0057	0.0034	0.0069	0.0059		1380.98		0.0042	0.0044	0.0017	0.0058	0.0042		1330.66		0.0069	0.0086	0.0081	0.0093	0.0079	0.0057		1330.66		0.0058	0.0023	0.0028	0.0366	0.0028	0.003		1330.66		0.0024	0.0038	0.0028	0.0035		1330.66		0.02198	0.0055	0.00422	0.0056	0.0063	0.0069
	1332.52		0.004	0.0056	0.0035	0.0069	0.006		1382.84		0.0042	0.0043	0.0018	0.0059	0.0042		1332.52		0.0069	0.0089	0.0083	0.0092	0.0078	0.0059		1332.52		0.0059	0.0023	0.0027	0.036	0.0026	0.0032		1332.52		0.0022	0.004	0.0026	0.0033		1332.52		0.02276	0.0056	0.00423	0.0057	0.0064	0.0069
	1334.39		0.0041	0.0056	0.0037	0.0072	0.006		1384.71		0.0046	0.0044	0.0023	0.0059	0.0044		1334.39		0.0072	0.009	0.0083	0.0092	0.008	0.006		1334.39		0.0059	0.0025	0.0029	0.0354	0.0025	0.0035		1334.39		0.0026	0.0043	0.0025	0.0034		1334.39		0.02394	0.0058	0.00431	0.006	0.0065	0.0072
	1336.25		0.0043	0.0057	0.0041	0.0072	0.0065		1386.57		0.0053	0.0047	0.0033	0.0059	0.0046		1336.25		0.0072	0.009	0.0084	0.0096	0.0083	0.0061		1336.25		0.0059	0.0028	0.0032	0.036	0.0031	0.0037		1336.25		0.0029	0.0047	0.0031	0.0036		1336.25		0.02669	0.0059	0.00435	0.0062	0.0066	0.0076
	1338.11		0.0043	0.0056	0.0044	0.0073	0.0067		1388.43		0.0049	0.0049	0.0042	0.0061	0.0047		1338.11		0.0073	0.009	0.0084	0.0099	0.0084	0.0061		1338.11		0.0061	0.0031	0.0034	0.0368	0.0033	0.0038		1338.11		0.0029	0.0046	0.0033	0.0033		1338.11		0.02786	0.0059	0.00438	0.0066	0.0067	0.0078
	1339.98		0.0042	0.0055	0.0043	0.0075	0.0065		1390.3		0.0046	0.0047	0.0039	0.0063	0.0044		1339.98		0.0075	0.009	0.0083	0.0095	0.0082	0.0061		1339.98		0.0063	0.0029	0.0034	0.0366	0.003	0.0035		1339.98		0.0029	0.0041	0.003	0.0031		1339.98		0.02473	0.0058	0.00442	0.0067	0.0064	0.0075
	1341.84		0.004	0.0055	0.0038	0.0073	0.0065		1392.16		0.005	0.0045	0.0025	0.0062	0.0043		1341.84		0.0073	0.0088	0.0083	0.0092	0.0079	0.0061		1341.84		0.0062	0.0026	0.0033	0.0364	0.0027	0.0033		1341.84		0.0029	0.004	0.0027	0.0031		1341.84		0.02433	0.0057	0.00445	0.0064	0.0063	0.0072
	1343.71		0.0041	0.0056	0.0036	0.0074	0.0064		1394.02		0.0059	0.0046	0.0019	0.006	0.0043		1343.71		0.0074	0.0088	0.0085	0.0093	0.0078	0.006		1343.71		0.006	0.0025	0.0031	0.0361	0.0026	0.0034		1343.71		0.0026	0.0041	0.0026	0.0033		1343.71		0.02551	0.0057	0.00445	0.0063	0.0066	0.0073
	1345.57		0.0043	0.0055	0.0036	0.0076	0.0061		1395.89		0.0059	0.0046	0.0018	0.0058	0.0041		1345.57		0.0076	0.0089	0.0084	0.0095	0.0078	0.0059		1345.57		0.0058	0.0025	0.0029	0.0354	0.0027	0.0033		1345.57		0.0027	0.0041	0.0027	0.0035		1345.57		0.02512	0.0059	0.00428	0.0063	0.0068	0.0075
	1347.43		0.0043	0.0055	0.0037	0.0076	0.0064		1397.75		0.0058	0.0045	0.002	0.0058	0.0041		1347.43		0.0076	0.009	0.0083	0.0097	0.0076	0.0061		1347.43		0.0058	0.0026	0.0028	0.0351	0.0029	0.0031		1347.43		0.0029	0.0042	0.0029	0.0034		1347.43		0.02551	0.0058	0.00418	0.0063	0.0067	0.0075
	1349.3		0.0044	0.0058	0.0038	0.0077	0.0065		1399.62		0.0052	0.0046	0.0021	0.0059	0.0042		1349.3		0.0077	0.009	0.0083	0.0094	0.0078	0.0062		1349.3		0.0059	0.0026	0.0029	0.0354	0.0029	0.0029		1349.3		0.003	0.0042	0.0029	0.0034		1349.3		0.0259	0.0057	0.00436	0.0064	0.0068	0.0077
	1351.16		0.0044	0.006	0.0039	0.0078	0.0065		1401.48		0.0048	0.0047	0.0023	0.006	0.0042		1351.16		0.0078	0.009	0.0082	0.0092	0.008	0.0061		1351.16		0.006	0.0025	0.0033	0.0363	0.003	0.0031		1351.16		0.0028	0.0042	0.003	0.0034		1351.16		0.0259	0.0059	0.00458	0.0068	0.007	0.0078
	1353.02		0.0044	0.0061	0.0039	0.0078	0.0064		1403.34		0.0053	0.0049	0.0023	0.0059	0.0044		1353.02		0.0078	0.0093	0.0082	0.0094	0.008	0.0064		1353.02		0.0059	0.0026	0.0034	0.0362	0.003	0.0035		1353.02		0.0029	0.0042	0.003	0.0033		1353.02		0.02551	0.006	0.00475	0.007	0.0072	0.0078
	1354.89		0.0046	0.0062	0.0038	0.008	0.0061		1405.21		0.0053	0.005	0.0022	0.006	0.0047		1354.89		0.008	0.0096	0.0083	0.0099	0.0079	0.0066		1354.89		0.006	0.0028	0.0032	0.0362	0.0029	0.0037		1354.89		0.0031	0.0043	0.0029	0.0033		1354.89		0.02512	0.0059	0.00509	0.0071	0.0072	0.0081
	1356.75		0.0047	0.006	0.0037	0.0081	0.0064		1407.07		0.0049	0.0052	0.0019	0.0061	0.0047		1356.75		0.0081	0.0096	0.0085	0.0101	0.0081	0.0066		1356.75		0.0061	0.0028	0.0032	0.0371	0.0029	0.0037		1356.75		0.0029	0.0045	0.0029	0.0034		1356.75		0.02708	0.0058	0.00509	0.007	0.0073	0.0085
	1358.61		0.0048	0.006	0.0039	0.0083	0.0068		1408.93		0.0051	0.0052	0.0025	0.0061	0.0047		1358.61		0.0083	0.0097	0.0089	0.0101	0.0083	0.0065		1358.61		0.0061	0.0029	0.0036	0.0374	0.003	0.0036		1358.61		0.003	0.0047	0.003	0.0034		1358.61		0.03022	0.0061	0.00491	0.0075	0.0077	0.009
	1360.48		0.0052	0.0063	0.0043	0.0085	0.0071		1410.8		0.0054	0.005	0.004	0.0063	0.005		1360.48		0.0085	0.0099	0.0091	0.0102	0.0086	0.0066		1360.48		0.0063	0.0034	0.0039	0.0378	0.0034	0.0036		1360.48		0.0034	0.0049	0.0034	0.0037		1360.48		0.03179	0.0064	0.00502	0.0081	0.0079	0.0094
	1362.34		0.0054	0.0065	0.0047	0.0089	0.0074		1412.66		0.0053	0.005	0.0049	0.0065	0.005		1362.34		0.0089	0.01	0.0092	0.0106	0.0089	0.0065		1362.34		0.0065	0.0035	0.0039	0.0375	0.0036	0.0039		1362.34		0.0032	0.0049	0.0036	0.0039		1362.34		0.03022	0.0065	0.00528	0.0085	0.008	0.0097
	1364.21		0.0053	0.0064	0.0046	0.0092	0.0073		1414.52		0.0056	0.0049	0.0033	0.0064	0.0047		1364.21		0.0092	0.01	0.0092	0.0108	0.0088	0.0064		1364.21		0.0064	0.003	0.0037	0.037	0.0035	0.0037		1364.21		0.003	0.0048	0.0035	0.0041		1364.21		0.02826	0.0064	0.00522	0.0082	0.008	0.0095
	1366.07		0.0052	0.0064	0.0043	0.0093	0.0072		1416.39		0.0062	0.0052	0.0027	0.0064	0.0048		1366.07		0.0093	0.0099	0.0093	0.0108	0.0087	0.0066		1366.07		0.0064	0.0031	0.0037	0.0376	0.0034	0.0037		1366.07		0.0031	0.0047	0.0034	0.0041		1366.07		0.02983	0.0065	0.00519	0.0082	0.0084	0.0097
	1367.93		0.0053	0.0066	0.0043	0.0096	0.0074		1418.25		0.007	0.0053	0.003	0.0065	0.0051		1367.93		0.0096	0.0102	0.0095	0.0109	0.0088	0.007		1367.93		0.0065	0.0031	0.0038	0.0377	0.0036	0.0039		1367.93		0.0033	0.0048	0.0036	0.004		1367.93		0.03022	0.0067	0.00546	0.0089	0.0089	0.0104
	1369.8		0.0056	0.0067	0.0044	0.0096	0.0076		1420.12		0.0063	0.0052	0.0031	0.0064	0.005		1369.8		0.0096	0.0107	0.0096	0.011	0.009	0.0071		1369.8		0.0064	0.0031	0.004	0.0379	0.0037	0.0039		1369.8		0.0034	0.005	0.0037	0.004		1369.8		0.0314	0.0068	0.00544	0.0094	0.0093	0.011
	1371.66		0.0058	0.0068	0.0046	0.0097	0.0081		1421.98		0.0059	0.0054	0.0038	0.0063	0.0051		1371.66		0.0097	0.0111	0.0096	0.0113	0.0092	0.0073		1371.66		0.0063	0.0034	0.0044	0.039	0.0035	0.0041		1371.66		0.0037	0.0051	0.0035	0.004		1371.66		0.03493	0.007	0.0054	0.0099	0.0097	0.0116
	1373.52		0.0061	0.007	0.0048	0.01	0.0085		1423.84		0.0059	0.0058	0.0049	0.0067	0.0053		1373.52		0.01	0.0114	0.0099	0.0119	0.0096	0.0075		1373.52		0.0067	0.0038	0.0046	0.0392	0.0033	0.0042		1373.52		0.0041	0.005	0.0033	0.0041		1373.52		0.03454	0.0072	0.00585	0.0106	0.0099	0.0121
	1375.39		0.006	0.0071	0.0047	0.0107	0.0084		1425.71		0.0053	0.0057	0.0041	0.0067	0.0052		1375.39		0.0107	0.0115	0.0101	0.012	0.0097	0.0073		1375.39		0.0067	0.0038	0.0041	0.0389	0.0032	0.0042		1375.39		0.0036	0.0047	0.0032	0.0039		1375.39		0.03257	0.0073	0.00598	0.0107	0.01	0.0123
	1377.25		0.0059	0.0071	0.0047	0.0111	0.0085		1427.57		0.0056	0.0056	0.0034	0.0065	0.0052		1377.25		0.0111	0.0116	0.0104	0.0122	0.0096	0.0073		1377.25		0.0065	0.0036	0.0041	0.0395	0.0032	0.0044		1377.25		0.0036	0.0047	0.0032	0.0038		1377.25		0.03297	0.0075	0.00593	0.0108	0.0104	0.0128
	1379.12		0.0061	0.0072	0.0047	0.0115	0.0087		1429.43		0.006	0.0056	0.003	0.0066	0.0053		1379.12		0.0115	0.0118	0.011	0.0125	0.0097	0.0075		1379.12		0.0066	0.0034	0.0042	0.0391	0.0034	0.0043		1379.12		0.0039	0.005	0.0034	0.0041		1379.12		0.03493	0.0075	0.00597	0.011	0.0109	0.0134
	1380.98		0.0064	0.0073	0.0048	0.0118	0.0087		1431.3		0.0058	0.0056	0.0031	0.0067	0.0055		1380.98		0.0118	0.0121	0.0111	0.0128	0.0101	0.0076		1380.98		0.0067	0.0036	0.0043	0.0387	0.0034	0.0041		1380.98		0.0033	0.005	0.0034	0.004		1380.98		0.03807	0.0075	0.00595	0.0114	0.0115	0.014
	1382.84		0.0066	0.0073	0.0047	0.0123	0.0088		1433.16		0.0058	0.0057	0.0031	0.0068	0.0057		1382.84		0.0123	0.0126	0.0115	0.0134	0.0103	0.0078		1382.84		0.0068	0.0035	0.0043	0.039	0.0035	0.0042		1382.84		0.0032	0.005	0.0035	0.004		1382.84		0.03807	0.0077	0.00611	0.0118	0.0121	0.015
	1384.71		0.0069	0.0073	0.0048	0.0128	0.0092		1435.03		0.0064	0.0059	0.0038	0.007	0.0058		1384.71		0.0128	0.0133	0.0119	0.0139	0.0106	0.0081		1384.71		0.007	0.0036	0.0047	0.0402	0.0037	0.0045		1384.71		0.004	0.005	0.0037	0.004		1384.71		0.03964	0.008	0.00644	0.0123	0.0127	0.0159
	1386.57		0.0073	0.0078	0.0052	0.0135	0.0097		1436.89		0.0064	0.0061	0.0051	0.0073	0.006		1386.57		0.0135	0.014	0.0124	0.0143	0.0112	0.0083		1386.57		0.0073	0.004	0.005	0.039	0.0041	0.0046		1386.57		0.0044	0.0053	0.0041	0.0041		1386.57		0.03768	0.0082	0.00679	0.0133	0.0135	0.017
	1388.43		0.0073	0.0083	0.0052	0.0143	0.0099		1438.75		0.0051	0.0062	0.0042	0.0073	0.006		1388.43		0.0143	0.014	0.0128	0.0145	0.0113	0.0081		1388.43		0.0073	0.0037	0.0049	0.0386	0.0039	0.0044		1388.43		0.004	0.0052	0.0039	0.0042		1388.43		0.03846	0.0081	0.0066	0.0135	0.0142	0.0178
	1390.3		0.0073	0.0083	0.0053	0.0146	0.0101		1440.62		0.0052	0.0061	0.0036	0.0071	0.006		1390.3		0.0146	0.0142	0.013	0.0148	0.0113	0.0081		1390.3		0.0071	0.0035	0.0048	0.04	0.0037	0.0045		1390.3		0.0039	0.0051	0.0037	0.0043		1390.3		0.04003	0.0082	0.00641	0.0137	0.0148	0.0184
	1392.16		0.0077	0.0084	0.0055	0.0148	0.0104		1442.48		0.0053	0.0062	0.0048	0.0071	0.0063		1392.16		0.0148	0.015	0.0134	0.0153	0.0116	0.0085		1392.16		0.0071	0.0039	0.0049	0.0411	0.0038	0.0048		1392.16		0.0043	0.0053	0.0038	0.0046		1392.16		0.04121	0.0087	0.00676	0.0148	0.0155	0.0194
	1394.02		0.008	0.0085	0.0056	0.0153	0.0112		1444.34		0.0056	0.0064	0.0066	0.0075	0.0067		1394.02		0.0153	0.0156	0.0138	0.0159	0.0121	0.009		1394.02		0.0075	0.0045	0.0054	0.0413	0.0041	0.0046		1394.02		0.0042	0.0058	0.0041	0.005		1394.02		0.0416	0.009	0.00736	0.0162	0.0164	0.0207
	1395.89		0.0079	0.0086	0.0059	0.0154	0.0115		1446.21		0.006	0.0064	0.0066	0.0078	0.0068		1395.89		0.0154	0.0157	0.014	0.0163	0.0124	0.0089		1395.89		0.0078	0.0045	0.0056	0.0411	0.0042	0.0041		1395.89		0.0047	0.0058	0.0042	0.0046		1395.89		0.04317	0.009	0.00752	0.0165	0.017	0.0217
	1397.75		0.0081	0.0084	0.0062	0.0154	0.0117		1448.07		0.0062	0.0067	0.007	0.0079	0.0069		1397.75		0.0154	0.0163	0.0143	0.0165	0.0128	0.0091		1397.75		0.0079	0.0046	0.006	0.0412	0.0043	0.0045		1397.75		0.0051	0.0057	0.0043	0.0043		1397.75		0.04513	0.009	0.00751	0.0169	0.0175	0.0225
	1399.62		0.0082	0.0085	0.0058	0.016	0.0116		1449.93		0.0057	0.0067	0.0055	0.0077	0.0067		1399.62		0.016	0.0169	0.0146	0.017	0.0128	0.009		1399.62		0.0077	0.0042	0.0055	0.0405	0.0044	0.0047		1399.62		0.0049	0.006	0.0044	0.0045		1399.62		0.04278	0.0089	0.00756	0.0168	0.0179	0.0232
	1401.48		0.0081	0.0087	0.0056	0.0165	0.0117		1451.8		0.0059	0.0066	0.0043	0.0075	0.0065		1401.48		0.0165	0.0169	0.0149	0.0173	0.0127	0.009		1401.48		0.0075	0.0041	0.0055	0.0412	0.0041	0.0045		1401.48		0.0048	0.0057	0.0041	0.0046		1401.48		0.04435	0.0088	0.00746	0.0166	0.0184	0.0237
	1403.34		0.0083	0.0088	0.0058	0.0169	0.0122		1453.66		0.0062	0.007	0.0053	0.0076	0.0069		1403.34		0.0169	0.0174	0.0153	0.0179	0.0133	0.0094		1403.34		0.0076	0.0042	0.0057	0.0413	0.0041	0.0047		1403.34		0.0045	0.0054	0.0041	0.0049		1403.34		0.04396	0.0092	0.00771	0.0176	0.0193	0.0249
	1405.21		0.0084	0.0092	0.0058	0.0174	0.0124		1455.53		0.0083	0.007	0.0052	0.0079	0.0072		1405.21		0.0174	0.0177	0.0156	0.0187	0.0138	0.0096		1405.21		0.0079	0.0042	0.0056	0.0415	0.0042	0.0047		1405.21		0.0042	0.0055	0.0042	0.0049		1405.21		0.04435	0.0094	0.00776	0.018	0.0201	0.0257
	1407.07		0.0086	0.0094	0.0057	0.018	0.0124		1457.39		0.0083	0.0069	0.0046	0.008	0.0072		1407.07		0.018	0.0179	0.0159	0.019	0.0138	0.0098		1407.07		0.008	0.0041	0.0056	0.0417	0.0041	0.0044		1407.07		0.0044	0.0055	0.0041	0.0047		1407.07		0.04278	0.0093	0.00763	0.0177	0.0206	0.0261
	1408.93		0.0088	0.0096	0.0057	0.0183	0.0128		1459.25		0.0061	0.0069	0.0046	0.0081	0.0073		1408.93		0.0183	0.0183	0.016	0.0191	0.0137	0.01		1408.93		0.0081	0.004	0.0056	0.0417	0.004	0.0045		1408.93		0.0049	0.0054	0.004	0.0048		1408.93		0.04356	0.0093	0.00785	0.018	0.0209	0.0268
	1410.8		0.0087	0.0096	0.0058	0.0185	0.0132		1461.12		0.0055	0.007	0.0047	0.0083	0.0073		1410.8		0.0185	0.0184	0.0163	0.019	0.014	0.0101		1410.8		0.0083	0.0042	0.0055	0.0415	0.0042	0.0048		1410.8		0.0052	0.0056	0.0042	0.0048		1410.8		0.04474	0.0094	0.00807	0.0184	0.0211	0.0272
	1412.66		0.0086	0.0097	0.0059	0.0184	0.0132		1462.98		0.0061	0.0071	0.0046	0.0083	0.0074		1412.66		0.0184	0.0185	0.0168	0.019	0.0142	0.0101		1412.66		0.0083	0.0044	0.0056	0.0422	0.0044	0.005		1412.66		0.0051	0.0057	0.0044	0.0048		1412.66		0.04592	0.0093	0.00786	0.0185	0.0216	0.0275
	1414.52		0.0089	0.0096	0.0061	0.0186	0.013		1464.84		0.0061	0.0075	0.0053	0.0083	0.0077		1414.52		0.0186	0.0189	0.0171	0.0193	0.0145	0.0103		1414.52		0.0083	0.0043	0.0061	0.0423	0.0044	0.0049		1414.52		0.005	0.006	0.0044	0.0049		1414.52		0.0471	0.0095	0.00775	0.0188	0.0223	0.0283
	1416.39		0.0093	0.0096	0.0065	0.0187	0.0135		1466.71		0.0053	0.0079	0.0075	0.0084	0.008		1416.39		0.0187	0.0191	0.0171	0.0198	0.0149	0.0106		1416.39		0.0084	0.0047	0.0068	0.0432	0.0043	0.0048		1416.39		0.0055	0.0065	0.0043	0.0049		1416.39		0.05181	0.01	0.008	0.0197	0.0228	0.0292
	1418.25		0.0093	0.0096	0.0071	0.019	0.0141		1468.57		0.0056	0.0078	0.0101	0.0086	0.0086		1418.25		0.019	0.0192	0.0171	0.02	0.0154	0.0108		1418.25		0.0086	0.0057	0.0073	0.0418	0.0047	0.005		1418.25		0.0057	0.0067	0.0047	0.0054		1418.25		0.05024	0.0105	0.00843	0.021	0.0231	0.0298
	1420.12		0.0086	0.0096	0.0067	0.0184	0.0137		1470.43		0.0068	0.0072	0.0073	0.0086	0.0083		1420.12		0.0184	0.019	0.0169	0.0197	0.015	0.0104		1420.12		0.0086	0.0051	0.006	0.0408	0.0049	0.0047		1420.12		0.0055	0.006	0.0049	0.0054		1420.12		0.0467	0.0101	0.00846	0.0202	0.0225	0.029
	1421.98		0.0088	0.0093	0.0063	0.0182	0.0134		1472.3		0.008	0.0074	0.0061	0.0084	0.0079		1421.98		0.0182	0.0189	0.0168	0.0197	0.0149	0.0102		1421.98		0.0084	0.0048	0.0058	0.0421	0.0044	0.0044		1421.98		0.0056	0.0055	0.0044	0.005		1421.98		0.04984	0.0099	0.00826	0.0192	0.0222	0.0286
	1423.84		0.0089	0.0094	0.0062	0.0184	0.0135		1474.16		0.0073	0.0075	0.006	0.0082	0.0079		1423.84		0.0184	0.0189	0.017	0.02	0.0147	0.0104		1423.84		0.0082	0.0048	0.0058	0.0414	0.0044	0.0048		1423.84		0.0058	0.0061	0.0044	0.0048		1423.84		0.04788	0.01	0.00828	0.0189	0.0224	0.0286
	1425.71		0.0086	0.0098	0.0062	0.0182	0.0135		1476.03		0.0069	0.007	0.0049	0.0082	0.0075		1425.71		0.0182	0.0185	0.0167	0.0195	0.0144	0.0104		1425.71		0.0082	0.0047	0.0056	0.042	0.0043	0.0049		1425.71		0.0055	0.0059	0.0043	0.0045		1425.71		0.04945	0.0097	0.00812	0.0185	0.022	0.0279
	1427.57		0.0089	0.0097	0.0062	0.0182	0.0134		1477.89		0.006	0.0071	0.0056	0.0084	0.0074		1427.57		0.0182	0.0185	0.0165	0.019	0.0146	0.0105		1427.57		0.0084	0.0048	0.0058	0.0433	0.0041	0.0049		1427.57		0.0058	0.0056	0.0041	0.0046		1427.57		0.04945	0.0097	0.00822	0.0188	0.0217	0.0277
	1429.43		0.009	0.0097	0.0063	0.0181	0.0132		1479.75		0.0059	0.0074	0.0064	0.0085	0.0075		1429.43		0.0181	0.0184	0.0165	0.0189	0.0145	0.0106		1429.43		0.0085	0.0049	0.006	0.0433	0.0042	0.005		1429.43		0.0059	0.0056	0.0042	0.005		1429.43		0.04867	0.0099	0.00835	0.0188	0.0217	0.0274
	1431.3		0.0088	0.0097	0.0063	0.0177	0.0131		1481.62		0.0059	0.0074	0.0061	0.0085	0.0077		1431.3		0.0177	0.0178	0.0163	0.0188	0.0144	0.0105		1431.3		0.0085	0.0049	0.006	0.0419	0.0041	0.005		1431.3		0.0055	0.0057	0.0041	0.0049		1431.3		0.04867	0.0098	0.00825	0.0186	0.0214	0.0268
	1433.16		0.0088	0.0097	0.0062	0.0175	0.0131		1483.48		0.0055	0.0073	0.0059	0.0083	0.0079		1433.16		0.0175	0.0174	0.0161	0.0188	0.0144	0.0104		1433.16		0.0083	0.0047	0.006	0.0421	0.0041	0.0052		1433.16		0.0056	0.0058	0.0041	0.0047		1433.16		0.04984	0.0098	0.00814	0.0188	0.0212	0.0264
	1435.03		0.0093	0.01	0.0067	0.0175	0.0134		1485.34		0.0061	0.0075	0.0084	0.0083	0.0081		1435.03		0.0175	0.0178	0.0159	0.0187	0.0147	0.0107		1435.03		0.0083	0.0054	0.0068	0.043	0.0047	0.0054		1435.03		0.0061	0.0062	0.0047	0.005		1435.03		0.04984	0.0103	0.00823	0.0195	0.0213	0.0268
	1436.89		0.0089	0.0102	0.007	0.0174	0.0131		1487.21		0.007	0.0072	0.0079	0.0085	0.0079		1436.89		0.0174	0.0179	0.0158	0.0187	0.0146	0.0106		1436.89		0.0085	0.0054	0.0063	0.0411	0.0053	0.005		1436.89		0.006	0.0063	0.0053	0.0055		1436.89		0.04356	0.0103	0.00836	0.0192	0.0206	0.0263
	1438.75		0.0083	0.0098	0.0065	0.0168	0.0126		1489.07		0.0076	0.0068	0.0051	0.0084	0.0075		1438.75		0.0168	0.0173	0.0158	0.0183	0.0141	0.0103		1438.75		0.0084	0.0046	0.0054	0.0411	0.0047	0.0046		1438.75		0.0055	0.0055	0.0047	0.0053		1438.75		0.0467	0.0098	0.00803	0.0176	0.02	0.0252
	1440.62		0.0085	0.0096	0.0061	0.0169	0.0128		1490.94		0.0067	0.0071	0.0045	0.0083	0.0074		1440.62		0.0169	0.0174	0.0159	0.0183	0.0138	0.0104		1440.62		0.0083	0.0042	0.0054	0.0413	0.0044	0.0049		1440.62		0.0059	0.0055	0.0044	0.0053		1440.62		0.04631	0.0096	0.00791	0.0173	0.0203	0.0254
	1442.48		0.0084	0.0098	0.0061	0.0169	0.0128		1492.8		0.0057	0.0072	0.0043	0.008	0.0073		1442.48		0.0169	0.0175	0.0159	0.0184	0.0137	0.0101		1442.48		0.008	0.0042	0.0054	0.0422	0.0045	0.0052		1442.48		0.0061	0.0057	0.0045	0.0053		1442.48		0.0471	0.0097	0.00792	0.0173	0.0204	0.0255
	1444.34		0.0081	0.0098	0.0062	0.0169	0.013		1494.66		0.0066	0.0074	0.0051	0.0079	0.0074		1444.34		0.0169	0.0176	0.0156	0.0184	0.0139	0.0102		1444.34		0.0079	0.0045	0.0055	0.0423	0.0045	0.0051		1444.34		0.0056	0.0058	0.0045	0.0053		1444.34		0.04749	0.0098	0.00795	0.0176	0.0204	0.0256
	1446.21		0.0084	0.0097	0.0062	0.017	0.0134		1496.53		0.007	0.0075	0.0061	0.0082	0.0076		1446.21		0.017	0.0177	0.0156	0.0185	0.0143	0.0104		1446.21		0.0082	0.0049	0.0058	0.0423	0.0044	0.0049		1446.21		0.0053	0.006	0.0044	0.0053		1446.21		0.04984	0.0098	0.0081	0.0178	0.0207	0.0262
	1448.07		0.0086	0.0096	0.0064	0.0172	0.0132		1498.39		0.0065	0.0073	0.0063	0.0086	0.0078		1448.07		0.0172	0.0176	0.016	0.0186	0.0145	0.0104		1448.07		0.0086	0.0049	0.0058	0.042	0.0046	0.0046		1448.07		0.0056	0.0062	0.0046	0.0054		1448.07		0.04867	0.0099	0.00844	0.0181	0.0209	0.0265
	1449.93		0.0084	0.0095	0.0063	0.017	0.0125		1500.25		0.0059	0.0071	0.0054	0.0085	0.0075		1449.93		0.017	0.0173	0.0163	0.0186	0.0141	0.0102		1449.93		0.0085	0.0046	0.0058	0.0427	0.0045	0.0047		1449.93		0.0057	0.006	0.0045	0.0052		1449.93		0.05063	0.0099	0.00829	0.0178	0.0207	0.0263
	1451.8		0.0083	0.0096	0.0063	0.0169	0.0125		1502.12		0.0057	0.0073	0.0057	0.0082	0.0076		1451.8		0.0169	0.0174	0.0164	0.0184	0.014	0.0103		1451.8		0.0082	0.0044	0.0059	0.0434	0.0045	0.0052		1451.8		0.0059	0.006	0.0045	0.0047		1451.8		0.05063	0.0099	0.00802	0.0179	0.0208	0.0265
	1453.66		0.0085	0.0095	0.0063	0.0166	0.0127		1503.98		0.0068	0.0074	0.0069	0.0081	0.0078		1453.66		0.0166	0.0174	0.0162	0.0182	0.014	0.0103		1453.66		0.0081	0.0046	0.0065	0.0442	0.0045	0.0056		1453.66		0.0058	0.0061	0.0045	0.0045		1453.66		0.05298	0.0101	0.00796	0.0182	0.0211	0.0269
	1455.53		0.0092	0.0094	0.0068	0.017	0.0135		1505.84		0.0092	0.0081	0.012	0.0086	0.0083		1455.53		0.017	0.018	0.0162	0.0186	0.015	0.0108		1455.53		0.0086	0.0063	0.0079	0.0432	0.005	0.0058		1455.53		0.0062	0.0066	0.005	0.0047		1455.53		0.0522	0.0107	0.00871	0.0201	0.0214	0.0279
	1457.39		0.0091	0.0104	0.0069	0.0173	0.0133		1507.71		0.0088	0.008	0.0111	0.009	0.008		1457.39		0.0173	0.0181	0.0165	0.0191	0.0149	0.0108		1457.39		0.009	0.0067	0.0071	0.0408	0.0058	0.0053		1457.39		0.0062	0.0068	0.0058	0.0054		1457.39		0.04513	0.0107	0.0091	0.0199	0.0207	0.0271
	1459.25		0.0083	0.0107	0.0066	0.0168	0.0127		1509.57		0.0072	0.0073	0.0073	0.0087	0.0075		1459.25		0.0168	0.0172	0.016	0.0186	0.0142	0.0103		1459.25		0.0087	0.0057	0.006	0.041	0.0055	0.0047		1459.25		0.0051	0.0062	0.0055	0.0052		1459.25		0.04749	0.0102	0.00835	0.018	0.0202	0.0257
	1461.12		0.008	0.0101	0.006	0.0166	0.0123		1511.44		0.0064	0.0073	0.005	0.0083	0.0075		1461.12		0.0166	0.017	0.0157	0.0182	0.0136	0.0102		1461.12		0.0083	0.0047	0.0054	0.0421	0.005	0.0049		1461.12		0.0052	0.0059	0.005	0.0048		1461.12		0.04867	0.01	0.00827	0.0173	0.0201	0.0252
	1462.98		0.0084	0.0098	0.0064	0.0163	0.0126		1513.3		0.0058	0.0079	0.0064	0.0084	0.0078		1462.98		0.0163	0.0173	0.0157	0.0181	0.0137	0.0106		1462.98		0.0084	0.0048	0.0061	0.0433	0.0047	0.0053		1462.98		0.0059	0.0061	0.0047	0.005		1462.98		0.04984	0.0101	0.00862	0.0178	0.0201	0.0252
	1464.84		0.0085	0.0097	0.0067	0.0165	0.0125		1515.16		0.0066	0.0077	0.0069	0.0085	0.0079		1464.84		0.0165	0.0173	0.0157	0.0182	0.014	0.0106		1464.84		0.0085	0.0049	0.0061	0.0418	0.0046	0.0053		1464.84		0.0062	0.0064	0.0046	0.0055		1464.84		0.0467	0.0103	0.00894	0.0181	0.0201	0.025
	1466.71		0.0083	0.0096	0.0064	0.0168	0.0121		1517.03		0.0073	0.0071	0.0056	0.0085	0.0074		1466.71		0.0168	0.0168	0.0156	0.0183	0.0139	0.0102		1466.71		0.0085	0.0049	0.0058	0.042	0.0044	0.0049		1466.71		0.0056	0.0062	0.0044	0.0052		1466.71		0.04906	0.0102	0.00862	0.0175	0.0198	0.0243
	1468.57		0.0086	0.0097	0.0061	0.0168	0.0122		1518.89		0.007	0.0073	0.0053	0.0082	0.0071		1468.57		0.0168	0.0168	0.0156	0.0179	0.0139	0.0104		1468.57		0.0082	0.0047	0.0061	0.0428	0.0044	0.0052		1468.57		0.0056	0.0061	0.0044	0.0052		1468.57		0.04945	0.0103	0.00836	0.0176	0.0196	0.0242
	1470.43		0.009	0.0096	0.0067	0.0167	0.0126		1520.75		0.0079	0.0078	0.0083	0.0084	0.0074		1470.43		0.0167	0.0172	0.0155	0.0177	0.0143	0.0109		1470.43		0.0084	0.0055	0.0074	0.0437	0.0048	0.0055		1470.43		0.0058	0.0062	0.0048	0.0055		1470.43		0.05338	0.0107	0.00858	0.0187	0.0199	0.0248
	1472.3		0.0092	0.0096	0.0074	0.0169	0.0128		1522.62		0.0069	0.0081	0.0106	0.0091	0.008		1472.3		0.0169	0.0178	0.0157	0.0179	0.0147	0.0111		1472.3		0.0091	0.0063	0.0075	0.0418	0.0056	0.0051		1472.3		0.0058	0.0065	0.0056	0.0055		1472.3		0.04749	0.0112	0.0091	0.0197	0.0198	0.0247
	1474.16		0.0091	0.01	0.0074	0.0167	0.0126		1524.48		0.0068	0.008	0.0092	0.0091	0.0078		1474.16		0.0167	0.0175	0.0157	0.0178	0.0143	0.0109		1474.16		0.0091	0.0063	0.007	0.0414	0.0054	0.0046		1474.16		0.0057	0.0061	0.0054	0.0052		1474.16		0.04867	0.0109	0.00895	0.0189	0.0193	0.0235
	1476.03		0.009	0.0103	0.007	0.0163	0.0125		1526.34		0.0065	0.0077	0.0076	0.0086	0.0074		1476.03		0.0163	0.0172	0.0154	0.0177	0.0141	0.0106		1476.03		0.0086	0.0058	0.0066	0.041	0.0051	0.005		1476.03		0.0057	0.0059	0.0051	0.0054		1476.03		0.04867	0.0105	0.00881	0.0181	0.0189	0.023
	1477.89		0.0087	0.0102	0.0066	0.0159	0.0121		1528.21		0.006	0.0074	0.0054	0.0084	0.0071		1477.89		0.0159	0.0167	0.015	0.0174	0.0137	0.01		1477.89		0.0084	0.0052	0.0061	0.0422	0.0051	0.0053		1477.89		0.0057	0.0057	0.0051	0.0055		1477.89		0.04984	0.0102	0.00854	0.0172	0.0185	0.0224
	1479.75		0.0086	0.0098	0.0066	0.0159	0.0122		1530.07		0.006	0.0076	0.0054	0.0085	0.0073		1479.75		0.0159	0.0163	0.015	0.0171	0.0136	0.0101		1479.75		0.0085	0.0051	0.006	0.0431	0.0052	0.0054		1479.75		0.0057	0.0058	0.0052	0.0056		1479.75		0.04984	0.0102	0.00849	0.017	0.0186	0.0223
	1481.62		0.0087	0.0098	0.0066	0.0158	0.0122		1531.94		0.0068	0.0076	0.0052	0.0086	0.0073		1481.62		0.0158	0.016	0.0151	0.0172	0.0135	0.0104		1481.62		0.0086	0.005	0.0057	0.0429	0.0053	0.0052		1481.62		0.0055	0.006	0.0053	0.0054		1481.62		0.04867	0.0103	0.00855	0.0171	0.0186	0.0221
	1483.48		0.0086	0.0099	0.0065	0.0156	0.0118		1533.8		0.0066	0.0074	0.0053	0.0085	0.007		1483.48		0.0156	0.0157	0.0151	0.0172	0.0136	0.0103		1483.48		0.0085	0.0051	0.0058	0.0432	0.0051	0.005		1483.48		0.0052	0.0058	0.0051	0.005		1483.48		0.05024	0.0104	0.00833	0.0171	0.0185	0.0219
	1485.34		0.0087	0.0099	0.0065	0.0157	0.0119		1535.66		0.0054	0.0075	0.0067	0.0084	0.007		1485.34		0.0157	0.016	0.0152	0.0171	0.0138	0.0103		1485.34		0.0084	0.0055	0.0063	0.0435	0.0047	0.0052		1485.34		0.0052	0.0059	0.0047	0.0049		1485.34		0.05181	0.0105	0.00846	0.0175	0.0184	0.0221
	1487.21		0.0088	0.0099	0.0068	0.0155	0.0124		1537.53		0.0073	0.0079	0.0088	0.0086	0.0073		1487.21		0.0155	0.0166	0.0151	0.0172	0.0139	0.0104		1487.21		0.0086	0.006	0.0068	0.0436	0.0048	0.0053		1487.21		0.0055	0.0063	0.0048	0.0052		1487.21		0.05377	0.0106	0.00876	0.0181	0.0182	0.0223
	1489.07		0.0087	0.0102	0.007	0.0151	0.0129		1539.39		0.0093	0.0081	0.0104	0.0089	0.0076		1489.07		0.0151	0.017	0.0148	0.017	0.014	0.0106		1489.07		0.0089	0.0063	0.0072	0.0429	0.0053	0.0056		1489.07		0.0057	0.0065	0.0053	0.0055		1489.07		0.05181	0.0107	0.00881	0.0185	0.0181	0.0223
	1490.94		0.0081	0.0101	0.0065	0.0147	0.0124		1541.25		0.0081	0.0077	0.0078	0.0087	0.0075		1490.94		0.0147	0.0164	0.0144	0.0166	0.0135	0.0104		1490.94		0.0087	0.0054	0.0064	0.0421	0.0056	0.0053		1490.94		0.0055	0.006	0.0056	0.0053		1490.94		0.0467	0.0104	0.00845	0.0176	0.0178	0.0215
	1492.8		0.008	0.0095	0.0063	0.0144	0.0116		1543.12		0.0072	0.0074	0.0056	0.0083	0.007		1492.8		0.0144	0.0156	0.014	0.0162	0.0129	0.01		1492.8		0.0083	0.0049	0.0061	0.0432	0.005	0.0051		1492.8		0.0053	0.0054	0.005	0.0052		1492.8		0.04984	0.01	0.00817	0.0166	0.0175	0.0208
	1494.66		0.0085	0.0095	0.0065	0.0143	0.0115		1544.98		0.0066	0.0077	0.0069	0.0082	0.0074		1494.66		0.0143	0.0157	0.0143	0.016	0.0132	0.01		1494.66		0.0082	0.0054	0.0067	0.0437	0.0046	0.0054		1494.66		0.0052	0.0059	0.0046	0.0054		1494.66		0.04867	0.0101	0.00845	0.0171	0.0177	0.0209
	1496.53		0.0085	0.0098	0.0068	0.0145	0.0117		1546.85		0.0055	0.0077	0.0079	0.0084	0.0077		1496.53		0.0145	0.0156	0.0145	0.0158	0.0134	0.01		1496.53		0.0084	0.0059	0.0069	0.0433	0.0049	0.0054		1496.53		0.0053	0.0065	0.0049	0.0056		1496.53		0.04749	0.0103	0.00842	0.0174	0.0175	0.0207
	1498.39		0.008	0.0097	0.0069	0.0144	0.012		1548.71		0.0059	0.0077	0.0072	0.0088	0.0074		1498.39		0.0144	0.015	0.014	0.0157	0.013	0.01		1498.39		0.0088	0.0055	0.0064	0.0425	0.0051	0.005		1498.39		0.0052	0.0062	0.0051	0.0054		1498.39		0.04827	0.0102	0.00812	0.0167	0.0168	0.0199
	1500.25		0.0078	0.0097	0.0065	0.0142	0.0117		1550.57		0.0058	0.0074	0.0058	0.0086	0.0072		1500.25		0.0142	0.0148	0.0138	0.0156	0.0126	0.0098		1500.25		0.0086	0.005	0.0058	0.0424	0.0049	0.0048		1500.25		0.0053	0.0057	0.0049	0.0051		1500.25		0.04867	0.0099	0.008	0.016	0.0165	0.0192
	1502.12		0.0077	0.0097	0.0062	0.0138	0.0114		1552.44		0.0063	0.007	0.0053	0.0083	0.0069		1502.12		0.0138	0.0145	0.0137	0.0154	0.0124	0.0096		1502.12		0.0083	0.005	0.0056	0.0436	0.0045	0.0053		1502.12		0.0052	0.0055	0.0045	0.0049		1502.12		0.05259	0.0099	0.00789	0.0156	0.0163	0.0189
	1503.98		0.0082	0.0092	0.0066	0.0135	0.0119		1554.3		0.0067	0.0075	0.0088	0.0084	0.0071		1503.98		0.0135	0.0145	0.0133	0.0152	0.0129	0.0099		1503.98		0.0084	0.006	0.0071	0.045	0.0044	0.0059		1503.98		0.0052	0.0061	0.0044	0.0053		1503.98		0.05573	0.0102	0.00811	0.0165	0.0164	0.0194
	1505.84		0.009	0.0093	0.0075	0.0138	0.0128		1556.16		0.0069	0.0084	0.0145	0.0094	0.008		1505.84		0.0138	0.0151	0.0135	0.0155	0.014	0.0104		1505.84		0.0094	0.0078	0.0085	0.044	0.0054	0.0054		1505.84		0.0062	0.008	0.0054	0.0065		1505.84		0.04788	0.0106	0.00879	0.0186	0.0163	0.02
	1507.71		0.0084	0.01	0.0077	0.0135	0.0122		1558.03		0.0101	0.0078	0.0129	0.0097	0.008		1507.71		0.0135	0.0146	0.0136	0.0155	0.0134	0.0099		1507.71		0.0097	0.0078	0.0074	0.0413	0.0064	0.0039		1507.71		0.0053	0.0081	0.0064	0.0067		1507.71		0.04513	0.0104	0.00855	0.0178	0.0151	0.0185
	1509.57		0.008	0.0095	0.0071	0.0127	0.0116		1559.89		0.0082	0.0076	0.0091	0.0086	0.0077		1509.57		0.0127	0.0136	0.0132	0.0148	0.0124	0.0096		1509.57		0.0086	0.0062	0.0065	0.0405	0.0058	0.0044		1509.57		0.0044	0.0068	0.0058	0.0058		1509.57		0.05024	0.01	0.0079	0.0158	0.0145	0.0173
	1511.44		0.0078	0.0091	0.0065	0.0124	0.0112		1561.75		0.0054	0.0076	0.007	0.0082	0.0075		1511.44		0.0124	0.0134	0.0126	0.0144	0.0119	0.0093		1511.44		0.0082	0.0052	0.0061	0.0411	0.0053	0.0052		1511.44		0.0048	0.0062	0.0053	0.0054		1511.44		0.04867	0.0099	0.00773	0.0148	0.0141	0.0165
	1513.3		0.0075	0.009	0.0061	0.0123	0.0108		1563.62		0.0056	0.0074	0.0063	0.0084	0.007		1513.3		0.0123	0.0136	0.012	0.0139	0.0115	0.0092		1513.3		0.0084	0.0052	0.0062	0.0425	0.005	0.005		1513.3		0.0051	0.0057	0.005	0.0052		1513.3		0.04945	0.0097	0.00768	0.0145	0.0136	0.0157
	1515.16		0.0075	0.0091	0.0063	0.0123	0.0109		1565.48		0.0055	0.0075	0.0087	0.0085	0.0071		1515.16		0.0123	0.0136	0.0118	0.0135	0.0119	0.0096		1515.16		0.0085	0.0059	0.0068	0.0433	0.0047	0.0051		1515.16		0.0054	0.0059	0.0047	0.0052		1515.16		0.05024	0.0099	0.00788	0.0152	0.0136	0.0159
	1517.03		0.0076	0.0093	0.0065	0.0119	0.0106		1567.35		0.0055	0.0074	0.0091	0.0085	0.0072		1517.03		0.0119	0.013	0.012	0.0135	0.012	0.0098		1517.03		0.0085	0.0059	0.0067	0.0431	0.0048	0.0054		1517.03		0.0054	0.0064	0.0048	0.0053		1517.03		0.04945	0.01	0.00796	0.0152	0.0135	0.0159
	1518.89		0.0078	0.0093	0.0069	0.0114	0.0107		1569.21		0.0062	0.0074	0.0099	0.0084	0.0071		1518.89		0.0114	0.0127	0.0122	0.0134	0.0119	0.0096		1518.89		0.0084	0.0066	0.0072	0.0439	0.0048	0.0051		1518.89		0.0051	0.0064	0.0048	0.005		1518.89		0.05573	0.0098	0.00771	0.0148	0.013	0.0154
	1520.75		0.0081	0.0089	0.0071	0.0113	0.0114		1571.07		0.0055	0.0078	0.0114	0.0086	0.0074		1520.75		0.0113	0.0135	0.0123	0.0133	0.012	0.0094		1520.75		0.0086	0.0072	0.0072	0.0422	0.0054	0.0051		1520.75		0.0051	0.007	0.0054	0.0052		1520.75		0.0467	0.01	0.00805	0.0152	0.0128	0.0152
	1522.62		0.0072	0.0088	0.0071	0.0109	0.0109		1572.94		0.0056	0.0075	0.0089	0.0085	0.0071		1522.62		0.0109	0.013	0.0118	0.0129	0.0112	0.0088		1522.62		0.0085	0.0065	0.0064	0.0418	0.0052	0.0048		1522.62		0.0041	0.0062	0.0052	0.0053		1522.62		0.0471	0.0097	0.00765	0.0138	0.0119	0.0138
	1524.48		0.007	0.0085	0.0073	0.0107	0.0106		1574.8		0.0067	0.0074	0.0088	0.0084	0.0069		1524.48		0.0107	0.0124	0.0117	0.013	0.011	0.0089		1524.48		0.0084	0.0061	0.0063	0.0416	0.0049	0.0049		1524.48		0.0045	0.0056	0.0049	0.0051		1524.48		0.0467	0.0094	0.00722	0.0132	0.0118	0.0133
	1526.34		0.0069	0.0086	0.0068	0.0106	0.0102		1576.66		0.0065	0.007	0.0071	0.0083	0.0067		1526.34		0.0106	0.0121	0.0115	0.013	0.0107	0.0088		1526.34		0.0083	0.0054	0.0058	0.0416	0.0052	0.0049		1526.34		0.0052	0.0059	0.0052	0.0048		1526.34		0.04317	0.009	0.00712	0.0124	0.0117	0.013
	1528.21		0.0065	0.009	0.0061	0.0105	0.0099		1578.53		0.0053	0.0069	0.0059	0.0081	0.0068		1528.21		0.0105	0.0118	0.0111	0.0129	0.0103	0.0087		1528.21		0.0081	0.0053	0.0056	0.0412	0.0049	0.0046		1528.21		0.0048	0.006	0.0049	0.0048		1528.21		0.04474	0.0089	0.00676	0.0116	0.0112	0.0124
	1530.07		0.0062	0.0087	0.0056	0.0104	0.0096		1580.39		0.0055	0.007	0.0052	0.0081	0.0069		1530.07		0.0104	0.0116	0.0109	0.0127	0.0102	0.0088		1530.07		0.0081	0.0054	0.0054	0.041	0.0048	0.005		1530.07		0.0046	0.006	0.0048	0.0049		1530.07		0.04513	0.009	0.00694	0.0115	0.0108	0.0118
	1531.94		0.0068	0.0082	0.006	0.0105	0.0101		1582.25		0.0054	0.0071	0.0075	0.0084	0.0069		1531.94		0.0105	0.0118	0.011	0.0125	0.0107	0.0089		1531.94		0.0084	0.0061	0.0063	0.042	0.005	0.0053		1531.94		0.0047	0.0061	0.005	0.005		1531.94		0.04749	0.0092	0.00734	0.0122	0.0109	0.012
	1533.8		0.007	0.0086	0.0061	0.0103	0.0103		1584.12		0.0054	0.0069	0.0069	0.0084	0.0067		1533.8		0.0103	0.012	0.0114	0.0122	0.0106	0.0087		1533.8		0.0084	0.0059	0.0059	0.0412	0.0051	0.0052		1533.8		0.0045	0.0062	0.0051	0.0053		1533.8		0.04317	0.009	0.0071	0.0118	0.0108	0.0117
	1535.66		0.0064	0.0087	0.006	0.0097	0.0099		1585.98		0.0053	0.0066	0.0053	0.0081	0.0064		1535.66		0.0097	0.0115	0.011	0.0118	0.0098	0.0085		1535.66		0.0081	0.0055	0.0055	0.0422	0.0046	0.0051		1535.66		0.0042	0.0057	0.0046	0.005		1535.66		0.05063	0.0085	0.00642	0.0105	0.0103	0.0108
	1537.53		0.0069	0.0078	0.0063	0.0097	0.0104		1587.85		0.0056	0.0072	0.009	0.008	0.0071		1537.53		0.0097	0.0114	0.0107	0.0119	0.0102	0.0088		1537.53		0.008	0.006	0.0068	0.0428	0.0045	0.0052		1537.53		0.0045	0.0061	0.0045	0.005		1537.53		0.05102	0.0087	0.00676	0.0117	0.0107	0.0118
	1539.39		0.0075	0.0078	0.0071	0.0101	0.0111		1589.71		0.0059	0.0078	0.0131	0.0084	0.0077		1539.39		0.0101	0.0112	0.0104	0.0121	0.0107	0.0088		1539.39		0.0084	0.0071	0.008	0.042	0.0054	0.0046		1539.39		0.0045	0.0069	0.0054	0.0053		1539.39		0.04788	0.0094	0.00726	0.0133	0.0108	0.0123
	1541.25		0.0068	0.0087	0.0076	0.0097	0.011		1591.57		0.0058	0.0076	0.0116	0.0086	0.0074		1541.25		0.0097	0.011	0.0104	0.0119	0.0101	0.0083		1541.25		0.0086	0.0072	0.0068	0.0387	0.006	0.004		1541.25		0.0045	0.0067	0.006	0.0053		1541.25		0.04278	0.0096	0.00685	0.0126	0.0098	0.0114
	1543.12		0.0063	0.0085	0.0071	0.0092	0.0103		1593.44		0.0058	0.0073	0.0086	0.0081	0.0071		1543.12		0.0092	0.0111	0.0107	0.0118	0.0098	0.0081		1543.12		0.0081	0.0064	0.0055	0.0383	0.0055	0.0046		1543.12		0.0047	0.0063	0.0055	0.0054		1543.12		0.04121	0.009	0.00666	0.0112	0.0094	0.0109
	1544.98		0.006	0.0084	0.0063	0.009	0.0099		1595.3		0.0058	0.007	0.0064	0.0079	0.0069		1544.98		0.009	0.011	0.0105	0.0118	0.0096	0.0081		1544.98		0.0079	0.0058	0.005	0.0388	0.0052	0.0051		1544.98		0.0039	0.0064	0.0052	0.0054		1544.98		0.03846	0.0085	0.00667	0.0102	0.0094	0.0104
	1546.85		0.0057	0.0082	0.0057	0.0087	0.0098		1597.16		0.0058	0.0067	0.0043	0.0079	0.0068		1546.85		0.0087	0.0108	0.0102	0.0116	0.0092	0.0079		1546.85		0.0079	0.0051	0.0051	0.0405	0.0049	0.005		1546.85		0.0038	0.0061	0.0049	0.0051		1546.85		0.04278	0.0083	0.00621	0.0093	0.009	0.0096
	1548.71		0.006	0.0079	0.0058	0.0086	0.0101		1599.03		0.0059	0.0071	0.0053	0.0079	0.0071		1548.71		0.0086	0.0107	0.0107	0.0116	0.0093	0.0082		1548.71		0.0079	0.005	0.0055	0.0412	0.0048	0.0053		1548.71		0.0046	0.0059	0.0048	0.005		1548.71		0.04317	0.0086	0.00606	0.0097	0.0092	0.0099
	1550.57		0.0059	0.0079	0.0058	0.0084	0.0098		1600.89		0.0059	0.0072	0.0049	0.008	0.007		1550.57		0.0084	0.0104	0.0109	0.0113	0.0092	0.0082		1550.57		0.008	0.0049	0.0052	0.0412	0.0048	0.0052		1550.57		0.0048	0.006	0.0048	0.0051		1550.57		0.04396	0.0084	0.00603	0.0095	0.0091	0.0098
	1552.44		0.0061	0.008	0.006	0.0082	0.01		1602.76		0.006	0.0072	0.0064	0.0081	0.007		1552.44		0.0082	0.0106	0.0108	0.0111	0.0094	0.0084		1552.44		0.0081	0.0054	0.0057	0.0419	0.0046	0.0053		1552.44		0.0044	0.006	0.0046	0.0054		1552.44		0.04553	0.0083	0.00589	0.0096	0.0091	0.01
	1554.3		0.0063	0.0084	0.006	0.0085	0.0102		1604.62		0.0059	0.007	0.0069	0.0081	0.007		1554.3		0.0085	0.0108	0.0109	0.0113	0.0093	0.0085		1554.3		0.0081	0.0056	0.0056	0.042	0.0044	0.0056		1554.3		0.0045	0.0061	0.0044	0.0054		1554.3		0.04592	0.0085	0.006	0.01	0.0094	0.0101
	1556.16		0.0066	0.0086	0.0064	0.0091	0.0109		1606.48		0.0059	0.0072	0.0102	0.0084	0.0075		1556.16		0.0091	0.0112	0.0108	0.0114	0.0094	0.0087		1556.16		0.0084	0.0065	0.0069	0.0434	0.0041	0.0054		1556.16		0.0045	0.0061	0.0041	0.0049		1556.16		0.05298	0.0088	0.00597	0.0111	0.0095	0.0102
	1558.03		0.0077	0.0086	0.0073	0.0101	0.0119		1608.35		0.0062	0.0083	0.0155	0.0087	0.0087		1558.03		0.0101	0.0125	0.0112	0.0118	0.0105	0.0095		1558.03		0.0087	0.0079	0.0083	0.0399	0.0054	0.0056		1558.03		0.0057	0.007	0.0054	0.0049		1558.03		0.04003	0.0096	0.0067	0.0133	0.0095	0.0112
	1559.89		0.0065	0.0089	0.0072	0.009	0.0107		1610.21		0.0061	0.0073	0.0096	0.0082	0.0075		1559.89		0.009	0.0108	0.0108	0.011	0.01	0.0085		1559.89		0.0082	0.007	0.0058	0.0361	0.0064	0.0051		1559.89		0.0052	0.0061	0.0064	0.0049		1559.89		0.03257	0.0089	0.00663	0.0112	0.008	0.0092
	1561.75		0.0055	0.0086	0.0062	0.0078	0.0097		1612.07		0.0059	0.0064	0.0044	0.0078	0.0065		1561.75		0.0078	0.0101	0.0103	0.0106	0.0089	0.0076		1561.75		0.0078	0.0056	0.0044	0.0385	0.0053	0.0051		1561.75		0.004	0.0051	0.0053	0.0046		1561.75		0.03885	0.0079	0.00598	0.0086	0.0077	0.0082
	1563.62		0.0058	0.0083	0.0057	0.008	0.0096		1613.94		0.0063	0.0067	0.0039	0.0078	0.0069		1563.62		0.008	0.0106	0.0105	0.0109	0.0088	0.0077		1563.62		0.0078	0.0053	0.0047	0.0402	0.005	0.0053		1563.62		0.0043	0.0057	0.005	0.0047		1563.62		0.03925	0.0078	0.00598	0.0083	0.0083	0.0087
	1565.48		0.0057	0.0083	0.0057	0.0083	0.0096		1615.8		0.0076	0.0069	0.0035	0.0078	0.007		1565.48		0.0083	0.0108	0.0104	0.0111	0.0088	0.008		1565.48		0.0078	0.0052	0.0049	0.0412	0.0047	0.0049		1565.48		0.0045	0.006	0.0047	0.0051		1565.48		0.04239	0.008	0.00597	0.0084	0.0083	0.0088
	1567.35		0.0059	0.0081	0.006	0.0083	0.0099		1617.66		0.0067	0.0072	0.0054	0.0081	0.0069		1567.35		0.0083	0.011	0.0103	0.0113	0.009	0.0086		1567.35		0.0081	0.0053	0.0056	0.0416	0.0047	0.0051		1567.35		0.0044	0.0062	0.0047	0.005		1567.35		0.04435	0.0083	0.00604	0.0091	0.0086	0.0091
	1569.21		0.0063	0.0081	0.0062	0.008	0.0101		1619.53		0.006	0.0071	0.0063	0.0085	0.0071		1569.21		0.008	0.0113	0.0106	0.0117	0.0094	0.0088		1569.21		0.0085	0.0053	0.0056	0.0397	0.0052	0.0053		1569.21		0.0046	0.0067	0.0052	0.0051		1569.21		0.03689	0.0087	0.00645	0.0098	0.009	0.0095
	1571.07		0.0059	0.0085	0.0059	0.0078	0.0097		1621.39		0.0068	0.0068	0.0041	0.0083	0.007		1571.07		0.0078	0.0106	0.0106	0.0114	0.0092	0.0084		1571.07		0.0083	0.0053	0.0051	0.0395	0.005	0.0045		1571.07		0.0043	0.0061	0.005	0.0048		1571.07		0.03768	0.0086	0.00604	0.0088	0.0085	0.0087
	1572.94		0.006	0.0084	0.0061	0.008	0.0098		1623.26		0.0074	0.0072	0.0044	0.008	0.0072		1572.94		0.008	0.0106	0.0105	0.0113	0.0092	0.0083		1572.94		0.008	0.0052	0.0053	0.0409	0.0047	0.0047		1572.94		0.0042	0.0059	0.0047	0.0049		1572.94		0.0416	0.0084	0.00589	0.0087	0.0085	0.0088
	1574.8		0.0065	0.008	0.0065	0.0082	0.0101		1625.12		0.0069	0.0075	0.0067	0.0082	0.0076		1574.8		0.0082	0.0114	0.0109	0.0115	0.0096	0.0083		1574.8		0.0082	0.0059	0.0059	0.041	0.005	0.0056		1574.8		0.0048	0.0063	0.005	0.0054		1574.8		0.03964	0.0087	0.00631	0.0098	0.009	0.0095
	1576.66		0.006	0.0081	0.0063	0.0082	0.0099		1626.98		0.007	0.007	0.0058	0.0086	0.0075		1576.66		0.0082	0.0114	0.0114	0.0116	0.0092	0.0081		1576.66		0.0086	0.006	0.0052	0.0388	0.0054	0.0056		1576.66		0.0051	0.006	0.0054	0.0055		1576.66		0.0365	0.0089	0.00636	0.0097	0.0086	0.0088
	1578.53		0.0056	0.0086	0.0061	0.0083	0.0096		1628.85		0.0064	0.0067	0.0038	0.0086	0.0071		1578.53		0.0083	0.0109	0.0112	0.0117	0.0088	0.0082		1578.53		0.0086	0.0055	0.005	0.0389	0.0049	0.0051		1578.53		0.0043	0.0055	0.0049	0.0048		1578.53		0.04121	0.0086	0.00611	0.0088	0.0083	0.0081
	1580.39		0.0059	0.0086	0.0061	0.0084	0.0097		1630.71		0.006	0.007	0.0034	0.0084	0.007		1580.39		0.0084	0.0113	0.0111	0.0121	0.0091	0.0085		1580.39		0.0084	0.0052	0.005	0.0391	0.0049	0.0052		1580.39		0.0038	0.0058	0.0049	0.0051		1580.39		0.03925	0.0086	0.00629	0.0086	0.0087	0.0086
	1582.25		0.006	0.0085	0.006	0.0083	0.0097		1632.57		0.0067	0.007	0.0029	0.0085	0.007		1582.25		0.0083	0.0117	0.0109	0.012	0.0093	0.0085		1582.25		0.0085	0.0052	0.0048	0.0404	0.0052	0.0056		1582.25		0.0039	0.0059	0.0052	0.0053		1582.25		0.03925	0.0086	0.00626	0.0085	0.009	0.0087
	1584.12		0.0061	0.0086	0.0059	0.0082	0.0098		1634.44		0.0087	0.0069	0.0033	0.0087	0.0071		1584.12		0.0082	0.012	0.011	0.0119	0.0094	0.0084		1584.12		0.0087	0.0053	0.005	0.0412	0.0051	0.0057		1584.12		0.0042	0.0061	0.0051	0.0052		1584.12		0.03768	0.0085	0.00628	0.0085	0.0092	0.0089
	1585.98		0.006	0.0084	0.006	0.0085	0.0099		1636.3		0.0087	0.0069	0.0032	0.0089	0.0071		1585.98		0.0085	0.0119	0.0113	0.0121	0.0094	0.0083		1585.98		0.0089	0.005	0.005	0.0409	0.0049	0.0055		1585.98		0.004	0.0063	0.0049	0.0053		1585.98		0.03807	0.0087	0.00652	0.0086	0.009	0.0089
	1587.85		0.0059	0.0084	0.006	0.0088	0.0101		1638.16		0.0071	0.0073	0.0036	0.0089	0.0072		1587.85		0.0088	0.0118	0.0114	0.0124	0.0095	0.0087		1587.85		0.0089	0.0051	0.0051	0.0396	0.005	0.0051		1587.85		0.0038	0.0062	0.005	0.0055		1587.85		0.03807	0.0091	0.00675	0.009	0.009	0.009
	1589.71		0.0061	0.0085	0.006	0.0087	0.0103		1640.03		0.0064	0.0072	0.0034	0.0088	0.0071		1589.71		0.0087	0.0119	0.0116	0.0129	0.0096	0.0088		1589.71		0.0088	0.0053	0.0052	0.04	0.0049	0.0049		1589.71		0.0043	0.0062	0.0049	0.0055		1589.71		0.03885	0.0092	0.00693	0.0092	0.0094	0.0092
	1591.57		0.0063	0.0086	0.0063	0.0087	0.0103		1641.89		0.0063	0.0071	0.0038	0.0089	0.0071		1591.57		0.0087	0.0121	0.0117	0.0132	0.0099	0.0087		1591.57		0.0089	0.0054	0.0053	0.0406	0.0048	0.0052		1591.57		0.0045	0.0061	0.0048	0.0055		1591.57		0.03885	0.0092	0.007	0.0093	0.0097	0.0094
	1593.44		0.0063	0.0088	0.0067	0.0091	0.0103		1643.76		0.007	0.0074	0.0041	0.0092	0.0073		1593.44		0.0091	0.0125	0.0118	0.0131	0.0101	0.0089		1593.44		0.0092	0.0054	0.0051	0.0398	0.0052	0.0052		1593.44		0.0044	0.006	0.0052	0.0053		1593.44		0.03925	0.0095	0.00697	0.0092	0.0097	0.0093
	1595.3		0.0063	0.0088	0.0066	0.0094	0.0105		1645.62		0.0082	0.0077	0.0042	0.0094	0.0074		1595.3		0.0094	0.0127	0.0121	0.013	0.0103	0.0092		1595.3		0.0094	0.0057	0.005	0.0397	0.005	0.0051		1595.3		0.0043	0.0061	0.005	0.0052		1595.3		0.03925	0.0095	0.00703	0.0092	0.0096	0.0091
	1597.16		0.0061	0.0089	0.0062	0.0094	0.0106		1647.48		0.0078	0.0072	0.0037	0.0093	0.0075		1597.16		0.0094	0.0126	0.0123	0.0133	0.0105	0.0091		1597.16		0.0093	0.0056	0.0051	0.0404	0.0048	0.0053		1597.16		0.0042	0.0062	0.0048	0.0053		1597.16		0.03925	0.0096	0.00707	0.0093	0.0098	0.0091
	1599.03		0.0062	0.009	0.0061	0.0093	0.0107		1649.35		0.007	0.0069	0.0037	0.0092	0.0078		1599.03		0.0093	0.0126	0.0125	0.0135	0.0106	0.0092		1599.03		0.0092	0.0058	0.0053	0.0403	0.005	0.0055		1599.03		0.004	0.0059	0.005	0.0053		1599.03		0.04042	0.0098	0.0069	0.0097	0.0103	0.0096
	1600.89		0.0066	0.0089	0.0062	0.0097	0.011		1651.21		0.0089	0.0072	0.0038	0.0096	0.008		1600.89		0.0097	0.0127	0.0128	0.0134	0.0108	0.0094		1600.89		0.0096	0.0058	0.0051	0.0406	0.0051	0.0057		1600.89		0.0042	0.006	0.0051	0.0056		1600.89		0.03964	0.01	0.00719	0.0099	0.0106	0.01
	1602.76		0.0066	0.0087	0.0064	0.01	0.0113		1653.07		0.0098	0.0076	0.0043	0.0099	0.008		1602.76		0.01	0.0129	0.013	0.0135	0.0112	0.0097		1602.76		0.0099	0.0059	0.0052	0.0411	0.0052	0.0059		1602.76		0.0042	0.0064	0.0052	0.0056		1602.76		0.04121	0.0102	0.00762	0.0102	0.0106	0.0101
	1604.62		0.0062	0.0088	0.0064	0.0099	0.0115		1654.94		0.0067	0.0075	0.0041	0.0099	0.0082		1604.62		0.0099	0.0135	0.0131	0.0143	0.0113	0.01		1604.62		0.0099	0.0057	0.0053	0.0409	0.0055	0.0057		1604.62		0.0043	0.0064	0.0055	0.0057		1604.62		0.04239	0.0103	0.0076	0.0102	0.0106	0.0102
	1606.48		0.0061	0.0087	0.0064	0.0102	0.0119		1656.8		0.0063	0.0074	0.0044	0.01	0.0082		1606.48		0.0102	0.0143	0.0135	0.0151	0.0115	0.0103		1606.48		0.01	0.0056	0.0055	0.0415	0.0055	0.0053		1606.48		0.0046	0.0063	0.0055	0.0057		1606.48		0.04239	0.0104	0.00767	0.0105	0.0109	0.0106
	1608.35		0.0061	0.0087	0.0063	0.0106	0.0122		1658.67		0.0061	0.0074	0.0041	0.0103	0.0082		1608.35		0.0106	0.0146	0.014	0.0153	0.0119	0.0102		1608.35		0.0103	0.0055	0.0053	0.0419	0.0052	0.0053		1608.35		0.0046	0.0065	0.0052	0.0053		1608.35		0.04278	0.0107	0.0081	0.0109	0.0113	0.0111
	1610.21		0.0063	0.0089	0.0064	0.0105	0.0124		1660.53		0.0065	0.0074	0.0041	0.0106	0.0081		1610.21		0.0105	0.0144	0.0144	0.0155	0.0122	0.0102		1610.21		0.0106	0.0057	0.0052	0.0415	0.0049	0.0056		1610.21		0.0044	0.0063	0.0049	0.005		1610.21		0.04356	0.0108	0.00814	0.0109	0.0116	0.0113
	1612.07		0.0067	0.0091	0.0064	0.0103	0.0123		1662.39		0.0068	0.0073	0.0039	0.0107	0.008		1612.07		0.0103	0.0146	0.0145	0.0158	0.0124	0.0103		1612.07		0.0107	0.0059	0.005	0.0415	0.0049	0.0056		1612.07		0.0043	0.0061	0.0049	0.0048		1612.07		0.04356	0.011	0.00815	0.011	0.0118	0.0115
	1613.94		0.0069	0.0089	0.0065	0.0103	0.0126		1664.26		0.0061	0.0076	0.0055	0.0106	0.0086		1613.94		0.0103	0.0155	0.0143	0.0161	0.0129	0.0106		1613.94		0.0106	0.0067	0.0059	0.0424	0.0047	0.0055		1613.94		0.004	0.0063	0.0047	0.0047		1613.94		0.04749	0.0114	0.00843	0.0118	0.0126	0.012
	1615.8		0.007	0.0088	0.0068	0.0109	0.0131		1666.12		0.0061	0.0082	0.0076	0.0112	0.0096		1615.8		0.0109	0.016	0.0148	0.0166	0.0137	0.0112		1615.8		0.0112	0.0073	0.0063	0.0403	0.0051	0.0056		1615.8		0.004	0.0067	0.0051	0.0054		1615.8		0.04121	0.0118	0.00894	0.0126	0.0133	0.0127
	1617.66		0.0066	0.0094	0.007	0.0116	0.0129		1667.98		0.007	0.0078	0.0057	0.0116	0.0092		1617.66		0.0116	0.0156	0.0156	0.0168	0.0136	0.0112		1617.66		0.0116	0.007	0.0055	0.0391	0.0054	0.0051		1617.66		0.004	0.0066	0.0054	0.0056		1617.66		0.03964	0.0118	0.00865	0.0122	0.013	0.0122
	1619.53		0.0066	0.0094	0.007	0.0117	0.0131		1669.85		0.0072	0.0075	0.0047	0.0112	0.0089		1619.53		0.0117	0.0158	0.0156	0.0167	0.0134	0.0111		1619.53		0.0112	0.0066	0.0052	0.0397	0.0051	0.0049		1619.53		0.0046	0.0066	0.0051	0.0052		1619.53		0.04199	0.012	0.00822	0.0122	0.013	0.012
	1621.39		0.0071	0.0092	0.0072	0.0118	0.0137		1671.71		0.0064	0.0079	0.0061	0.0113	0.0092		1621.39		0.0118	0.0165	0.0155	0.0172	0.0138	0.0111		1621.39		0.0113	0.0068	0.0058	0.0409	0.0053	0.0053		1621.39		0.0049	0.0067	0.0053	0.0054		1621.39		0.0416	0.0124	0.00853	0.0128	0.0131	0.0126
	1623.26		0.0072	0.0096	0.0071	0.012	0.014		1673.57		0.0067	0.0082	0.0063	0.0118	0.0095		1623.26		0.012	0.0165	0.0157	0.0177	0.0142	0.0111		1623.26		0.0118	0.0069	0.0061	0.0409	0.0057	0.0055		1623.26		0.0044	0.0068	0.0057	0.0057		1623.26		0.03925	0.0126	0.00905	0.0132	0.0131	0.0128
	1625.12		0.007	0.0099	0.0068	0.012	0.0139		1675.44		0.0067	0.0079	0.0052	0.0119	0.0093		1625.12		0.012	0.0163	0.0158	0.0177	0.0142	0.0114		1625.12		0.0119	0.0069	0.0059	0.0406	0.0052	0.0054		1625.12		0.0035	0.0064	0.0052	0.0055		1625.12		0.04199	0.0124	0.00922	0.0128	0.0135	0.0127
	1626.98		0.0069	0.0098	0.0069	0.0118	0.014		1677.3		0.0056	0.0079	0.0056	0.012	0.0093		1626.98		0.0118	0.0167	0.0159	0.0178	0.0144	0.0119		1626.98		0.012	0.0069	0.0057	0.0402	0.0049	0.0058		1626.98		0.0036	0.0064	0.0049	0.0055		1626.98		0.04082	0.0123	0.00943	0.0128	0.0138	0.0132
	1628.85		0.0068	0.0096	0.0068	0.0116	0.014		1679.17		0.0061	0.0079	0.0045	0.0122	0.0094		1628.85		0.0116	0.0165	0.0164	0.0182	0.0144	0.012		1628.85		0.0122	0.0066	0.0055	0.0409	0.0052	0.0057		1628.85		0.0042	0.0065	0.0052	0.0054		1628.85		0.04239	0.0124	0.00931	0.0127	0.0135	0.0129
	1630.71		0.0068	0.0094	0.0068	0.0119	0.014		1681.03		0.0063	0.0075	0.0044	0.0121	0.0093		1630.71		0.0119	0.0164	0.0167	0.0183	0.0144	0.0118		1630.71		0.0121	0.0065	0.0054	0.0414	0.0052	0.0054		1630.71		0.0042	0.0065	0.0052	0.0052		1630.71		0.04396	0.0123	0.00893	0.0126	0.0135	0.0127
	1632.57		0.0067	0.0094	0.0068	0.0121	0.0138		1682.89		0.008	0.0077	0.006	0.012	0.0095		1632.57		0.0121	0.0169	0.0165	0.0182	0.0146	0.0118		1632.57		0.012	0.0068	0.0059	0.0431	0.005	0.0058		1632.57		0.0046	0.0065	0.005	0.0051		1632.57		0.04553	0.0124	0.00894	0.013	0.0139	0.0132
	1634.44		0.0067	0.0096	0.0074	0.0125	0.0146		1684.76		0.0068	0.0085	0.0098	0.0122	0.0106		1634.44		0.0125	0.0178	0.0163	0.0187	0.0157	0.0123		1634.44		0.0122	0.008	0.0068	0.0425	0.0055	0.0061		1634.44		0.0051	0.0069	0.0055	0.0056		1634.44		0.04121	0.0131	0.00939	0.0145	0.0143	0.014
	1636.3		0.0066	0.0103	0.0075	0.0125	0.0148		1686.62		0.0054	0.0084	0.0082	0.0124	0.0103		1636.3		0.0125	0.0174	0.0163	0.0189	0.0152	0.012		1636.3		0.0124	0.008	0.0059	0.04	0.0057	0.0053		1636.3		0.0046	0.0069	0.0057	0.0064		1636.3		0.03925	0.0133	0.00936	0.0141	0.0136	0.0133
	1638.16		0.0069	0.0103	0.0073	0.0119	0.0144		1688.48		0.0057	0.008	0.0058	0.0122	0.0093		1638.16		0.0119	0.0169	0.0166	0.0183	0.0144	0.0117		1638.16		0.0122	0.0073	0.0057	0.0408	0.0052	0.0051		1638.16		0.0039	0.0065	0.0052	0.0056		1638.16		0.04317	0.0127	0.00892	0.0128	0.0129	0.0125
	1640.03		0.007	0.0098	0.0069	0.0119	0.014		1690.35		0.0053	0.008	0.0044	0.0119	0.009		1640.03		0.0119	0.0169	0.0166	0.0181	0.0141	0.0118		1640.03		0.0119	0.0067	0.0056	0.0416	0.0052	0.0056		1640.03		0.0042	0.0066	0.0052	0.0051		1640.03		0.04396	0.012	0.00889	0.0123	0.0131	0.0126
	1641.89		0.0069	0.0095	0.0065	0.0117	0.0135		1692.21		0.0051	0.0083	0.004	0.0115	0.0092		1641.89		0.0117	0.0168	0.0161	0.0179	0.0141	0.0118		1641.89		0.0115	0.0066	0.0056	0.043	0.005	0.0054		1641.89		0.0042	0.0064	0.005	0.0051		1641.89		0.0467	0.0117	0.00873	0.0121	0.0133	0.0125
	1643.76		0.0069	0.0093	0.0066	0.0119	0.0136		1694.08		0.0063	0.0085	0.0059	0.0114	0.0095		1643.76		0.0119	0.0165	0.0158	0.0179	0.0143	0.0119		1643.76		0.0114	0.0071	0.0062	0.0443	0.0044	0.0051		1643.76		0.0045	0.0064	0.0044	0.0053		1643.76		0.0467	0.0118	0.00885	0.0126	0.0135	0.0129
	1645.62		0.0071	0.0092	0.0073	0.0127	0.0142		1695.94		0.0068	0.0087	0.0094	0.0117	0.01		1645.62		0.0127	0.0161	0.0161	0.018	0.0147	0.0121		1645.62		0.0117	0.0077	0.007	0.0439	0.0049	0.0051		1645.62		0.0044	0.0069	0.0049	0.006		1645.62		0.04435	0.012	0.00916	0.014	0.0137	0.0133
	1647.48		0.0067	0.0098	0.0075	0.0127	0.0141		1697.8		0.0062	0.0085	0.0086	0.012	0.0097		1647.48		0.0127	0.0162	0.0164	0.0174	0.0143	0.0118		1647.48		0.012	0.0073	0.0065	0.0419	0.0058	0.0052		1647.48		0.0041	0.0072	0.0058	0.0062		1647.48		0.04474	0.0118	0.00877	0.0138	0.0131	0.0126
	1649.35		0.0065	0.0096	0.0071	0.0116	0.0136		1699.67		0.0074	0.0079	0.007	0.0115	0.0091		1649.35		0.0116	0.0164	0.0158	0.0165	0.0137	0.0114		1649.35		0.0115	0.007	0.0063	0.0434	0.0052	0.0052		1649.35		0.0045	0.0066	0.0052	0.0053		1649.35		0.04945	0.0118	0.00787	0.0129	0.0127	0.0124
	1651.21		0.0075	0.0089	0.0072	0.0111	0.014		1701.53		0.0052	0.0079	0.0106	0.0111	0.0096		1651.21		0.0111	0.0171	0.0153	0.0168	0.0145	0.0118		1651.21		0.0111	0.0078	0.0074	0.0437	0.0045	0.0055		1651.21		0.0056	0.0067	0.0045	0.0051		1651.21		0.04396	0.0126	0.00811	0.0145	0.0133	0.0136
	1653.07		0.0074	0.0094	0.0077	0.0112	0.0137		1703.39		0.0052	0.0078	0.012	0.0117	0.0098		1653.07		0.0112	0.0171	0.0156	0.018	0.0147	0.0117		1653.07		0.0117	0.009	0.0067	0.039	0.0052	0.0052		1653.07		0.0053	0.007	0.0052	0.0058		1653.07		0.03061	0.0125	0.009	0.0152	0.0128	0.0131
	1654.94		0.0063	0.0103	0.0076	0.0107	0.0127		1705.26		0.0053	0.0072	0.0067	0.0117	0.0087		1654.94		0.0107	0.0152	0.0153	0.0174	0.013	0.0106		1654.94		0.0117	0.0079	0.0052	0.0388	0.0057	0.0042		1654.94		0.0036	0.0061	0.0057	0.0058		1654.94		0.03846	0.0113	0.00847	0.0122	0.0114	0.0108
	1656.8		0.0065	0.0098	0.0069	0.0106	0.0126		1707.12		0.0045	0.0078	0.0046	0.0112	0.0085		1656.8		0.0106	0.015	0.015	0.0167	0.0126	0.0106		1656.8		0.0112	0.0065	0.0051	0.0406	0.0055	0.0047		1656.8		0.0041	0.0063	0.0055	0.0056		1656.8		0.04239	0.011	0.0081	0.0109	0.0114	0.0106
	1658.67		0.0065	0.0092	0.0063	0.0108	0.0125		1708.98		0.0042	0.0081	0.0035	0.011	0.0085		1658.67		0.0108	0.0153	0.0148	0.0161	0.0126	0.0106		1658.67		0.011	0.0061	0.0051	0.0422	0.0052	0.0054		1658.67		0.0044	0.0062	0.0052	0.0053		1658.67		0.04553	0.0109	0.00781	0.0103	0.0113	0.0104
	1660.53		0.0065	0.009	0.0067	0.0106	0.0125		1710.85		0.0042	0.0082	0.0053	0.0109	0.0085		1660.53		0.0106	0.0155	0.0145	0.0157	0.0127	0.0109		1660.53		0.0109	0.0068	0.0059	0.0425	0.0049	0.0058		1660.53		0.004	0.0059	0.0049	0.0054		1660.53		0.04553	0.0109	0.00771	0.0109	0.0115	0.0105
	1662.39		0.0064	0.0092	0.0068	0.0102	0.0121		1712.71		0.0049	0.0081	0.0058	0.0106	0.0083		1662.39		0.0102	0.015	0.0141	0.0156	0.0124	0.011		1662.39		0.0106	0.0071	0.0059	0.0415	0.0052	0.0057		1662.39		0.0043	0.0062	0.0052	0.0056		1662.39		0.04356	0.0106	0.00797	0.0111	0.0115	0.0105
	1664.26		0.0061	0.0093	0.0066	0.01	0.0116		1714.58		0.0059	0.0078	0.0044	0.0102	0.0075		1664.26		0.01	0.0141	0.0139	0.0153	0.0119	0.0103		1664.26		0.0102	0.0067	0.0054	0.0406	0.0053	0.0053		1664.26		0.0041	0.0063	0.0053	0.0055		1664.26		0.04474	0.0101	0.0078	0.0102	0.0107	0.01
	1666.12		0.0064	0.009	0.0066	0.01	0.0114		1716.44		0.0066	0.0078	0.0048	0.0102	0.0073		1666.12		0.01	0.0139	0.0139	0.015	0.0117	0.01		1666.12		0.0102	0.0063	0.0055	0.0411	0.0049	0.0055		1666.12		0.0043	0.0064	0.0049	0.0055		1666.12		0.04553	0.0101	0.00763	0.01	0.0104	0.0099
	1667.98		0.0069	0.0088	0.007	0.0101	0.0117		1718.3		0.006	0.0078	0.0075	0.0104	0.0079		1667.98		0.0101	0.0144	0.014	0.0151	0.012	0.0102		1667.98		0.0104	0.0069	0.0064	0.0415	0.0047	0.0058		1667.98		0.0048	0.0068	0.0047	0.0055		1667.98		0.04592	0.0105	0.00781	0.0109	0.0108	0.0105
	1669.85		0.0067	0.0088	0.0071	0.0099	0.0117		1720.17		0.0043	0.0074	0.0076	0.0101	0.008		1669.85		0.0099	0.0146	0.0139	0.0151	0.0119	0.0103		1669.85		0.0101	0.0072	0.006	0.0411	0.0054	0.0054		1669.85		0.0046	0.007	0.0054	0.0051		1669.85		0.04435	0.0104	0.00746	0.011	0.0106	0.0102
	1671.71		0.0063	0.0089	0.0071	0.0094	0.0112		1722.03		0.0043	0.0071	0.0059	0.0097	0.0076		1671.71		0.0094	0.0137	0.0132	0.0149	0.0112	0.01		1671.71		0.0097	0.0069	0.0056	0.0418	0.0054	0.0051		1671.71		0.0042	0.0065	0.0054	0.0051		1671.71		0.0467	0.0098	0.00686	0.0102	0.0099	0.0093
	1673.57		0.0066	0.0089	0.007	0.0096	0.0113		1723.89		0.004	0.0075	0.0067	0.0097	0.0078		1673.57		0.0096	0.0132	0.0127	0.0147	0.0111	0.01		1673.57		0.0097	0.0069	0.006	0.0419	0.0053	0.0054		1673.57		0.0045	0.0063	0.0053	0.0056		1673.57		0.04592	0.0098	0.007	0.0104	0.0099	0.0093
	1675.44		0.0062	0.0088	0.0066	0.0098	0.0109		1725.76		0.0035	0.0075	0.0059	0.0099	0.0075		1675.44		0.0098	0.0129	0.0127	0.0144	0.011	0.0096		1675.44		0.0099	0.0067	0.0055	0.0408	0.0056	0.0055		1675.44		0.0047	0.0064	0.0056	0.0058		1675.44		0.04356	0.0098	0.00714	0.0101	0.0097	0.0092
	1677.3		0.0056	0.0085	0.0064	0.009	0.0103		1727.62		0.0037	0.0071	0.0044	0.0095	0.0068		1677.3		0.009	0.0124	0.0126	0.0136	0.0106	0.0089		1677.3		0.0095	0.006	0.0051	0.0416	0.0052	0.0051		1677.3		0.0041	0.0059	0.0052	0.0052		1677.3		0.04867	0.0094	0.00682	0.0091	0.0091	0.0085
	1679.17		0.0058	0.008	0.0064	0.0085	0.0105		1729.48		0.005	0.0072	0.0054	0.0094	0.0069		1679.17		0.0085	0.0126	0.0124	0.0132	0.0106	0.009		1679.17		0.0094	0.0057	0.0053	0.0417	0.005	0.0053		1679.17		0.0045	0.006	0.005	0.0048		1679.17		0.04749	0.0093	0.00684	0.0094	0.0092	0.009
	1681.03		0.0059	0.0077	0.0064	0.0084	0.0105		1731.35		0.0053	0.0074	0.0068	0.0094	0.0071		1681.03		0.0084	0.0129	0.0118	0.013	0.0105	0.0092		1681.03		0.0094	0.0061	0.0063	0.0431	0.0049	0.0055		1681.03		0.0051	0.0061	0.0049	0.0048		1681.03		0.0522	0.0093	0.00663	0.0097	0.0092	0.0092
	1682.89		0.0063	0.008	0.007	0.0091	0.011		1733.21		0.006	0.0081	0.0117	0.0093	0.008		1682.89		0.0091	0.0131	0.012	0.0133	0.0111	0.0096		1682.89		0.0093	0.0079	0.0077	0.0418	0.005	0.0056		1682.89		0.0047	0.0068	0.005	0.0053		1682.89		0.04474	0.0097	0.00699	0.0114	0.0095	0.0098
	1684.76		0.0056	0.0089	0.0066	0.0088	0.01		1735.08		0.0044	0.0074	0.0082	0.009	0.0074		1684.76		0.0088	0.0122	0.0119	0.0126	0.0105	0.009		1684.76		0.009	0.0072	0.0061	0.0399	0.0055	0.0055		1684.76		0.0037	0.007	0.0055	0.0057		1684.76		0.04003	0.0093	0.0075	0.0108	0.0088	0.0084
	1686.62		0.0055	0.0089	0.0065	0.0077	0.0093		1736.94		0.0043	0.0069	0.0052	0.0088	0.0066		1686.62		0.0077	0.0113	0.0111	0.012	0.0098	0.0085		1686.62		0.0088	0.0063	0.0053	0.0408	0.0055	0.0056		1686.62		0.0033	0.0061	0.0055	0.0052		1686.62		0.04592	0.0089	0.00668	0.0089	0.0081	0.0071
	1688.48		0.0059	0.0086	0.0062	0.008	0.0094		1738.8		0.0051	0.0071	0.0038	0.0088	0.0063		1688.48		0.008	0.0117	0.0113	0.012	0.0095	0.0086		1688.48		0.0088	0.0056	0.0045	0.0419	0.0056	0.0058		1688.48		0.0041	0.0061	0.0056	0.0052		1688.48		0.04435	0.0086	0.00648	0.0082	0.008	0.0073
	1690.35		0.0057	0.0084	0.0062	0.0079	0.0091		1740.67		0.0047	0.007	0.0034	0.0086	0.006		1690.35		0.0079	0.0116	0.0114	0.0117	0.0091	0.0085		1690.35		0.0086	0.0055	0.0045	0.0426	0.0051	0.0054		1690.35		0.0041	0.0058	0.0051	0.0053		1690.35		0.0467	0.0083	0.00628	0.0078	0.008	0.0072
	1692.21		0.0056	0.0077	0.0061	0.0076	0.0086		1742.53		0.0047	0.0067	0.0034	0.0083	0.0059		1692.21		0.0076	0.0112	0.0109	0.0113	0.0089	0.0084		1692.21		0.0083	0.0053	0.0048	0.043	0.0047	0.005		1692.21		0.004	0.0057	0.0047	0.0053		1692.21		0.0471	0.0082	0.00623	0.0078	0.0081	0.0073
	1694.08		0.0063	0.0074	0.0063	0.0079	0.0091		1744.39		0.0044	0.0072	0.0071	0.0086	0.0063		1694.08		0.0079	0.0111	0.0106	0.0112	0.0094	0.0087		1694.08		0.0086	0.0063	0.0063	0.0436	0.0044	0.0048		1694.08		0.0041	0.0061	0.0044	0.0051		1694.08		0.0471	0.0085	0.00622	0.009	0.0084	0.0079
	1695.94		0.0063	0.0078	0.0062	0.0078	0.0092		1746.26		0.0046	0.0071	0.0074	0.0085	0.0061		1695.94		0.0078	0.0109	0.0105	0.0112	0.0091	0.0083		1695.94		0.0085	0.0061	0.0059	0.0429	0.0046	0.0048		1695.94		0.0044	0.0067	0.0046	0.0051		1695.94		0.04592	0.0087	0.00628	0.0093	0.0077	0.0077
	1697.8		0.0059	0.0077	0.0067	0.0074	0.0088		1748.12		0.0052	0.0068	0.0092	0.0077	0.0061		1697.8		0.0074	0.0104	0.0099	0.0107	0.0089	0.0081		1697.8		0.0077	0.0064	0.0065	0.0431	0.0044	0.0051		1697.8		0.0039	0.0061	0.0044	0.0046		1697.8		0.05377	0.0085	0.00643	0.0091	0.0074	0.0077
	1699.67		0.0059	0.008	0.0066	0.0082	0.0089		1749.99		0.0053	0.007	0.0104	0.0077	0.0067		1699.67		0.0082	0.0111	0.0098	0.011	0.0092	0.0082		1699.67		0.0077	0.0063	0.006	0.0392	0.0049	0.0053		1699.67		0.0043	0.0068	0.0049	0.0049		1699.67		0.03532	0.0087	0.00734	0.0099	0.0078	0.0089
	1701.53		0.005	0.0084	0.0063	0.0076	0.008		1751.85		0.0049	0.0062	0.0052	0.0078	0.0059		1701.53		0.0076	0.0101	0.0094	0.0106	0.0086	0.0071		1701.53		0.0078	0.0057	0.0045	0.0403	0.005	0.0045		1701.53		0.0044	0.0065	0.005	0.0049		1701.53		0.04278	0.008	0.00628	0.0077	0.0067	0.0069
	1703.39		0.0052	0.0079	0.0063	0.0072	0.008		1753.71		0.0042	0.0067	0.0055	0.0077	0.006		1703.39		0.0072	0.0101	0.0094	0.0104	0.0087	0.0072		1703.39		0.0077	0.006	0.0049	0.0405	0.0047	0.0049		1703.39		0.0045	0.0062	0.0047	0.0051		1703.39		0.0416	0.0078	0.00568	0.0076	0.007	0.0064
	1705.26		0.0051	0.0079	0.0058	0.0073	0.0076		1755.58		0.0045	0.0068	0.0046	0.0074	0.0061		1705.26		0.0073	0.0101	0.0095	0.0105	0.0084	0.0074		1705.26		0.0074	0.0056	0.0049	0.04	0.0049	0.0051		1705.26		0.0045	0.0061	0.0049	0.0056		1705.26		0.03964	0.0077	0.00605	0.0075	0.0072	0.0064
	1707.12		0.0048	0.0083	0.0057	0.0071	0.0076		1757.44		0.0041	0.0065	0.0036	0.0075	0.0057		1707.12		0.0071	0.0093	0.0095	0.0102	0.0081	0.0074		1707.12		0.0075	0.0055	0.0047	0.04	0.0051	0.0047		1707.12		0.0036	0.0057	0.0051	0.0051		1707.12		0.04239	0.0075	0.00585	0.007	0.0067	0.006
	1708.98		0.005	0.008	0.0054	0.0073	0.0076		1759.3		0.0043	0.0064	0.0027	0.0074	0.0056		1708.98		0.0073	0.0091	0.0095	0.0099	0.0078	0.0074		1708.98		0.0074	0.0051	0.0046	0.0407	0.005	0.0049		1708.98		0.0035	0.006	0.005	0.0048		1708.98		0.04239	0.0072	0.00554	0.0066	0.0069	0.0061
	1710.85		0.005	0.0073	0.0052	0.007	0.0075		1761.17		0.0048	0.0065	0.0025	0.0073	0.0056		1710.85		0.007	0.0091	0.0094	0.0096	0.0077	0.0073		1710.85		0.0073	0.0046	0.0048	0.0415	0.0049	0.0051		1710.85		0.0041	0.0058	0.0049	0.0048		1710.85		0.04513	0.007	0.00558	0.0064	0.0069	0.0061
	1712.71		0.0053	0.0069	0.0056	0.0067	0.0076		1763.03		0.0043	0.0068	0.0046	0.0073	0.0056		1712.71		0.0067	0.0091	0.0094	0.0094	0.008	0.0073		1712.71		0.0073	0.0048	0.0052	0.0419	0.0047	0.0051		1712.71		0.0045	0.0057	0.0047	0.0049		1712.71		0.04788	0.0072	0.00564	0.0071	0.0066	0.0063
	1714.58		0.0057	0.0073	0.006	0.0071	0.0081		1764.89		0.0041	0.007	0.0069	0.0072	0.0054		1714.58		0.0071	0.0095	0.0092	0.0092	0.008	0.0073		1714.58		0.0072	0.0055	0.0056	0.0424	0.0049	0.0051		1714.58		0.0046	0.0059	0.0049	0.0048		1714.58		0.04631	0.0076	0.0058	0.008	0.0064	0.0067
	1716.44		0.0058	0.0078	0.0064	0.0075	0.0085		1766.76		0.0045	0.0067	0.0089	0.0072	0.0059		1716.44		0.0075	0.0098	0.0091	0.0094	0.008	0.0076		1716.44		0.0072	0.0067	0.006	0.0415	0.005	0.0053		1716.44		0.0041	0.0058	0.005	0.0047		1716.44		0.04278	0.0076	0.00611	0.0083	0.0062	0.0067
	1718.3		0.0054	0.0081	0.0059	0.007	0.0078		1768.62		0.0041	0.0063	0.0062	0.0071	0.0061		1718.3		0.007	0.0092	0.0091	0.0096	0.0077	0.0074		1718.3		0.0071	0.0063	0.0044	0.0391	0.0048	0.0051		1718.3		0.0037	0.0057	0.0048	0.0048		1718.3		0.03925	0.0074	0.006	0.0075	0.0058	0.0061
	1720.17		0.0047	0.0079	0.0054	0.0061	0.0072		1770.49		0.0046	0.0061	0.0027	0.007	0.0053		1720.17		0.0061	0.0083	0.0085	0.0093	0.007	0.0067		1720.17		0.007	0.005	0.0037	0.0404	0.0045	0.0046		1720.17		0.0035	0.0053	0.0045	0.0048		1720.17		0.04513	0.0068	0.00518	0.0058	0.0056	0.0051
	1722.03		0.0047	0.0074	0.0052	0.0063	0.007		1772.35		0.0049	0.0062	0.002	0.0071	0.0051		1722.03		0.0063	0.0087	0.0084	0.0091	0.007	0.0067		1722.03		0.0071	0.0045	0.004	0.0409	0.0045	0.005		1722.03		0.0041	0.0056	0.0045	0.0048		1722.03		0.04121	0.0067	0.00506	0.0056	0.0059	0.0052
	1723.89		0.0045	0.0071	0.0051	0.0064	0.0068		1774.21		0.0041	0.0061	0.0016	0.007	0.0052		1723.89		0.0064	0.0088	0.0085	0.009	0.0068	0.0065		1723.89		0.007	0.0045	0.0043	0.0417	0.0047	0.0053		1723.89		0.0045	0.0058	0.0047	0.0046		1723.89		0.04356	0.0069	0.00517	0.0056	0.0061	0.005
	1725.76		0.0045	0.0069	0.0051	0.0062	0.0068		1776.08		0.0041	0.006	0.0021	0.0069	0.0051		1725.76		0.0062	0.0086	0.0087	0.0089	0.0067	0.0066		1725.76		0.0069	0.0048	0.0042	0.0415	0.0049	0.0052		1725.76		0.0039	0.0058	0.0049	0.0047		1725.76		0.04435	0.0071	0.00526	0.0057	0.0062	0.0051
	1727.62		0.0048	0.0069	0.0051	0.0064	0.0065		1777.94		0.004	0.0061	0.0025	0.007	0.005		1727.62		0.0064	0.0085	0.0087	0.0085	0.0067	0.0068		1727.62		0.007	0.0049	0.0043	0.0425	0.0047	0.0053		1727.62		0.0036	0.0059	0.0047	0.0049		1727.62		0.04553	0.0067	0.00522	0.0056	0.0062	0.0054
	1729.48		0.005	0.0071	0.0052	0.0064	0.0065		1779.8		0.0046	0.0064	0.0035	0.0071	0.0051		1729.48		0.0064	0.0088	0.0087	0.0082	0.0068	0.0068		1729.48		0.0071	0.0051	0.0045	0.0427	0.0042	0.0054		1729.48		0.0039	0.0062	0.0042	0.0045		1729.48		0.04396	0.0065	0.00514	0.0061	0.0063	0.006
	1731.35		0.0053	0.0072	0.0054	0.0058	0.0068		1781.67		0.0043	0.0067	0.0052	0.0068	0.0053		1731.35		0.0058	0.0089	0.0082	0.0083	0.0069	0.0067		1731.35		0.0068	0.0055	0.0051	0.0436	0.0042	0.005		1731.35		0.0044	0.0058	0.0042	0.004		1731.35		0.0471	0.007	0.00505	0.0069	0.0063	0.0062
	1733.21		0.0056	0.0073	0.0057	0.0062	0.0075		1783.53		0.0042	0.0069	0.0079	0.0069	0.0058		1733.21		0.0062	0.0092	0.008	0.0089	0.0076	0.0069		1733.21		0.0069	0.006	0.0053	0.0411	0.0047	0.005		1733.21		0.0041	0.0061	0.0047	0.0043		1733.21		0.03885	0.0076	0.00532	0.0082	0.0065	0.007
	1735.08		0.0045	0.0074	0.0052	0.0064	0.0067		1785.39		0.0038	0.006	0.0034	0.0067	0.0048		1735.08		0.0064	0.0083	0.0081	0.0086	0.007	0.0063		1735.08		0.0067	0.0055	0.0041	0.0395	0.0048	0.0044		1735.08		0.0031	0.0057	0.0048	0.0051		1735.08		0.04082	0.0068	0.00511	0.0064	0.0055	0.0058
	1736.94		0.0047	0.0072	0.0054	0.0058	0.0065		1787.26		0.0036	0.0057	0.0032	0.0065	0.0046		1736.94		0.0058	0.0076	0.0076	0.0083	0.0066	0.0063		1736.94		0.0065	0.0057	0.0045	0.0403	0.0046	0.0044		1736.94		0.003	0.0051	0.0046	0.0053		1736.94		0.04199	0.0064	0.0048	0.0055	0.0054	0.0051
	1738.8		0.005	0.0072	0.0053	0.0058	0.0065		1789.12		0.0041	0.0057	0.0034	0.0065	0.0049		1738.8		0.0058	0.008	0.0076	0.0084	0.0066	0.0065		1738.8		0.0065	0.0054	0.0045	0.0413	0.0048	0.0049		1738.8		0.0037	0.0054	0.0048	0.0054		1738.8		0.0416	0.0067	0.00509	0.0059	0.0056	0.0052
	1740.67		0.0047	0.0072	0.0051	0.0058	0.0064		1790.99		0.0049	0.0059	0.0033	0.0067	0.0047		1740.67		0.0058	0.0081	0.0079	0.0079	0.0068	0.0065		1740.67		0.0067	0.0052	0.0044	0.0405	0.0046	0.0049		1740.67		0.0039	0.0055	0.0046	0.0052		1740.67		0.0471	0.0069	0.005	0.0061	0.0053	0.0047
	1742.53		0.0046	0.0067	0.0051	0.0057	0.0064		1792.85		0.0042	0.0062	0.0034	0.0068	0.0045		1742.53		0.0057	0.0082	0.0081	0.0077	0.0069	0.0064		1742.53		0.0068	0.0048	0.0042	0.0391	0.0044	0.0049		1742.53		0.0041	0.0057	0.0044	0.0048		1742.53		0.04474	0.0067	0.00485	0.0059	0.0052	0.0047
	1744.39		0.0046	0.0067	0.0052	0.0056	0.0065		1794.71		0.0039	0.006	0.0033	0.0067	0.0045		1744.39		0.0056	0.0081	0.0081	0.008	0.0065	0.0064		1744.39		0.0067	0.005	0.0042	0.0406	0.0046	0.005		1744.39		0.0037	0.0057	0.0046	0.0046		1744.39		0.04749	0.0063	0.00478	0.0056	0.0053	0.0047
	1746.26		0.0048	0.007	0.0052	0.006	0.0069		1796.58		0.0042	0.006	0.0043	0.0064	0.0048		1746.26		0.006	0.0081	0.008	0.0084	0.0065	0.0066		1746.26		0.0064	0.0053	0.0045	0.0414	0.0046	0.0042		1746.26		0.0035	0.0057	0.0046	0.0046		1746.26		0.04945	0.0065	0.00504	0.0061	0.0055	0.005
	1748.12		0.0049	0.0066	0.0054	0.0064	0.007		1798.44		0.0044	0.0063	0.0054	0.0064	0.0051		1748.12		0.0064	0.0084	0.008	0.0084	0.0067	0.0068		1748.12		0.0064	0.0053	0.0048	0.0414	0.0047	0.0038		1748.12		0.004	0.0064	0.0047	0.0046		1748.12		0.04906	0.0069	0.00524	0.0065	0.0057	0.0054
	1749.99		0.0047	0.0065	0.0057	0.0062	0.0066		1800.3		0.0043	0.0063	0.006	0.0067	0.0051		1749.99		0.0062	0.0084	0.008	0.0083	0.0065	0.0066		1749.99		0.0067	0.0053	0.0049	0.0404	0.0047	0.0043		1749.99		0.0041	0.0064	0.0047	0.0049		1749.99		0.04474	0.0068	0.00518	0.0065	0.0056	0.0055
	1751.85		0.0045	0.007	0.0054	0.0059	0.0063		1802.17		0.0038	0.006	0.0036	0.0068	0.0045		1751.85		0.0059	0.0079	0.0078	0.0084	0.0062	0.0062		1751.85		0.0068	0.0051	0.0041	0.039	0.0049	0.0048		1751.85		0.0038	0.0058	0.0049	0.0049		1751.85		0.04082	0.0066	0.00491	0.0058	0.0053	0.0051
	1753.71		0.0044	0.0073	0.0051	0.0057	0.006		1804.03		0.0035	0.0056	0.0018	0.0067	0.0042		1753.71		0.0057	0.0073	0.0075	0.008	0.0062	0.0061		1753.71		0.0067	0.0048	0.004	0.0402	0.0047	0.0051		1753.71		0.004	0.0053	0.0047	0.0048		1753.71		0.04356	0.0064	0.00485	0.005	0.005	0.0045
	1755.58		0.0045	0.0073	0.0053	0.006	0.0058		1805.9		0.0037	0.0059	0.0027	0.0067	0.0043		1755.58		0.006	0.0076	0.0075	0.0077	0.0064	0.0062		1755.58		0.0067	0.0045	0.0043	0.0414	0.0048	0.0051		1755.58		0.0037	0.0054	0.0048	0.0048		1755.58		0.04199	0.0065	0.00522	0.0055	0.0054	0.0048
	1757.44		0.0043	0.0072	0.005	0.0058	0.0057		1807.76		0.0036	0.006	0.0024	0.0067	0.004		1757.44		0.0058	0.008	0.0076	0.0079	0.0061	0.0059		1757.44		0.0067	0.0043	0.0041	0.0419	0.0046	0.0045		1757.44		0.0034	0.0057	0.0046	0.0046		1757.44		0.0467	0.0063	0.00491	0.0054	0.0055	0.0046
	1759.3		0.0045	0.007	0.0048	0.0054	0.0062		1809.62		0.0034	0.0061	0.0031	0.0065	0.0041		1759.3		0.0054	0.0078	0.0076	0.0081	0.0063	0.006		1759.3		0.0065	0.0049	0.0041	0.0413	0.0044	0.0044		1759.3		0.0039	0.0056	0.0044	0.0045		1759.3		0.04592	0.0062	0.00476	0.0054	0.0055	0.0047
	1761.17		0.0049	0.007	0.0047	0.0053	0.006		1811.49		0.0036	0.006	0.003	0.0064	0.0043		1761.17		0.0053	0.0078	0.0079	0.0078	0.0064	0.0064		1761.17		0.0064	0.0051	0.0038	0.0403	0.0047	0.005		1761.17		0.0044	0.0057	0.0047	0.0046		1761.17		0.04239	0.0063	0.00516	0.0056	0.0055	0.005
	1763.03		0.0048	0.007	0.0047	0.0054	0.0057		1813.35		0.0035	0.0055	0.0019	0.0063	0.0042		1763.03		0.0054	0.0078	0.0077	0.0075	0.0061	0.0061		1763.03		0.0063	0.0047	0.0037	0.0405	0.0046	0.005		1763.03		0.0038	0.0056	0.0046	0.0049		1763.03		0.04474	0.0062	0.00493	0.005	0.005	0.0044
	1764.89		0.0049	0.0065	0.0048	0.0056	0.0058		1815.21		0.0031	0.0059	0.0016	0.006	0.0041		1764.89		0.0056	0.0078	0.0074	0.0077	0.006	0.0056		1764.89		0.006	0.004	0.004	0.0414	0.0042	0.0046		1764.89		0.0035	0.0053	0.0042	0.0048		1764.89		0.04553	0.006	0.00479	0.0046	0.0049	0.0042
	1766.76		0.0049	0.0063	0.0049	0.0059	0.0059		1817.08		0.0028	0.0066	0.0028	0.0061	0.0041		1766.76		0.0059	0.0079	0.0076	0.008	0.0061	0.0059		1766.76		0.0061	0.0042	0.0046	0.0416	0.0041	0.0046		1766.76		0.0038	0.0053	0.0041	0.0045		1766.76		0.04553	0.0063	0.00496	0.0054	0.0053	0.0045
	1768.62		0.0044	0.0064	0.0048	0.0055	0.0059		1818.94		0.0031	0.0063	0.0035	0.0061	0.004		1768.62		0.0055	0.0073	0.0077	0.0076	0.006	0.0062		1768.62		0.0061	0.0047	0.0047	0.0418	0.004	0.0052		1768.62		0.0038	0.0053	0.004	0.0044		1768.62		0.04867	0.0064	0.00488	0.0057	0.0053	0.0045
	1770.49		0.0043	0.0062	0.0051	0.0052	0.0063		1820.8		0.0033	0.0061	0.0055	0.0062	0.0043		1770.49		0.0052	0.0067	0.0075	0.0073	0.0062	0.006		1770.49		0.0062	0.0056	0.0047	0.0416	0.0039	0.0053		1770.49		0.0035	0.0055	0.0039	0.0045		1770.49		0.04553	0.0064	0.00501	0.0063	0.0052	0.0052
	1772.35		0.0042	0.0064	0.0048	0.0056	0.0062		1822.67		0.003	0.0057	0.0038	0.0067	0.0042		1772.35		0.0056	0.0073	0.0075	0.0074	0.0062	0.0059		1772.35		0.0067	0.0055	0.0041	0.041	0.0044	0.0048		1772.35		0.0035	0.0058	0.0044	0.0048		1772.35		0.04042	0.0063	0.0052	0.0061	0.0047	0.0052
	1774.21		0.0041	0.0068	0.0045	0.0056	0.0057		1824.53		0.0029	0.0053	0.0015	0.0065	0.0039		1774.21		0.0056	0.0076	0.0071	0.0074	0.0059	0.0059		1774.21		0.0065	0.0051	0.0038	0.0411	0.0042	0.0043		1774.21		0.0027	0.0053	0.0042	0.0048		1774.21		0.04239	0.0062	0.00468	0.0052	0.0046	0.0041
	1776.08		0.0041	0.0068	0.0043	0.0053	0.0056		1826.4		0.0028	0.0052	0.0007	0.0058	0.0043		1776.08		0.0053	0.0078	0.007	0.0077	0.0057	0.0058		1776.08		0.0058	0.0045	0.0034	0.0417	0.0041	0.0044		1776.08		0.0033	0.0054	0.0041	0.0048		1776.08		0.04042	0.0062	0.00467	0.0049	0.0051	0.0042
	1777.94		0.004	0.0068	0.0044	0.0054	0.0055		1828.26		0.0037	0.0053	0.0011	0.0059	0.0044		1777.94		0.0054	0.0077	0.0071	0.0076	0.0055	0.0056		1777.94		0.0059	0.0044	0.0033	0.0417	0.0044	0.0045		1777.94		0.0038	0.0055	0.0044	0.0046		1777.94		0.04474	0.006	0.0045	0.0048	0.005	0.0043
	1779.8		0.0041	0.0066	0.0049	0.0056	0.0056		1830.12		0.0035	0.0055	0.0019	0.0064	0.0042		1779.8		0.0056	0.0076	0.0075	0.0075	0.0056	0.0056		1779.8		0.0064	0.0044	0.003	0.0401	0.0047	0.0042		1779.8		0.0038	0.0057	0.0047	0.0045		1779.8		0.04435	0.0062	0.00467	0.0051	0.0049	0.0044
	1781.67		0.0044	0.0065	0.0049	0.0053	0.0058		1831.99		0.0028	0.0053	0.0011	0.0063	0.0039		1781.67		0.0053	0.0074	0.0076	0.0072	0.0055	0.0055		1781.67		0.0063	0.0043	0.0031	0.0411	0.0045	0.0041		1781.67		0.0037	0.0051	0.0045	0.0044		1781.67		0.04867	0.0064	0.0051	0.0051	0.005	0.0043
	1783.53		0.0046	0.0064	0.0048	0.0051	0.0057		1833.85		0.0027	0.0055	0.0014	0.0059	0.0043		1783.53		0.0051	0.0075	0.0075	0.0073	0.0057	0.0054		1783.53		0.0059	0.0043	0.0035	0.0408	0.0044	0.0044		1783.53		0.0034	0.0049	0.0044	0.0045		1783.53		0.04631	0.0064	0.00502	0.0053	0.0051	0.0046
	1785.39		0.0044	0.0064	0.0044	0.0051	0.0053		1835.71		0.0023	0.0057	0.001	0.0058	0.0044		1785.39		0.0051	0.0071	0.0075	0.0072	0.0057	0.0055		1785.39		0.0058	0.0042	0.0034	0.0414	0.0045	0.0045		1785.39		0.0033	0.0053	0.0045	0.0048		1785.39		0.04513	0.0061	0.00471	0.0049	0.005	0.0047
	1787.26		0.0044	0.0065	0.0043	0.0053	0.0055		1837.58		0.0024	0.0058	0.0009	0.0059	0.0038		1787.26		0.0053	0.0069	0.0072	0.007	0.0052	0.0057		1787.26		0.0059	0.0041	0.0032	0.0419	0.0044	0.0048		1787.26		0.0031	0.0051	0.0044	0.0047		1787.26		0.04317	0.0057	0.00452	0.0047	0.0051	0.0046
	1789.12		0.0046	0.0066	0.0046	0.0057	0.006		1839.44		0.0028	0.0057	0.0019	0.0058	0.0037		1789.12		0.0057	0.0073	0.0072	0.007	0.0054	0.0057		1789.12		0.0058	0.0042	0.0037	0.0415	0.0039	0.0054		1789.12		0.0036	0.005	0.0039	0.0044		1789.12		0.04396	0.0058	0.0044	0.0051	0.0053	0.0046
	1790.99		0.0048	0.0064	0.0049	0.0059	0.0064		1841.3		0.0033	0.0058	0.0041	0.0058	0.0041		1790.99		0.0059	0.0075	0.0076	0.0076	0.0061	0.0059		1790.99		0.0058	0.0047	0.0043	0.0406	0.0035	0.0051		1790.99		0.0039	0.0055	0.0035	0.0043		1790.99		0.04317	0.0063	0.00474	0.0057	0.0053	0.0048
	1792.85		0.0044	0.0064	0.0045	0.0056	0.0058		1843.17		0.0039	0.0054	0.0029	0.0055	0.0039		1792.85		0.0056	0.0071	0.0078	0.0084	0.0056	0.0055		1792.85		0.0055	0.0045	0.004	0.0406	0.0039	0.0042		1792.85		0.0033	0.0057	0.0039	0.0039		1792.85		0.04356	0.0063	0.00508	0.0052	0.0049	0.0043
	1794.71		0.0042	0.0067	0.0043	0.0051	0.0052		1845.03		0.003	0.0051	0.0014	0.0055	0.0038		1794.71		0.0051	0.0069	0.0074	0.0078	0.0051	0.0052		1794.71		0.0055	0.0041	0.0035	0.0409	0.0041	0.0041		1794.71		0.0031	0.0053	0.0041	0.004		1794.71		0.04553	0.006	0.00471	0.0048	0.0048	0.0039
	1796.58		0.0044	0.0062	0.0041	0.0052	0.0053		1846.9		0.0022	0.0052	0.001	0.0056	0.0038		1796.58		0.0052	0.0072	0.0069	0.007	0.0055	0.0055		1796.58		0.0056	0.0037	0.0036	0.0417	0.0043	0.0045		1796.58		0.0033	0.0051	0.0043	0.0044		1796.58		0.04592	0.0056	0.0043	0.0046	0.0051	0.0041
	1798.44		0.0041	0.0059	0.0043	0.0054	0.0056		1848.76		0.0024	0.0055	0.0015	0.006	0.0037		1798.44		0.0054	0.0072	0.0066	0.007	0.0057	0.0057		1798.44		0.006	0.004	0.0039	0.0413	0.0044	0.0043		1798.44		0.0035	0.0052	0.0044	0.0044		1798.44		0.04553	0.0056	0.00425	0.0047	0.0051	0.0042
	1800.3		0.0038	0.006	0.0045	0.0052	0.0056		1850.62		0.0022	0.0055	0.0018	0.0062	0.004		1800.3		0.0052	0.007	0.0068	0.0073	0.0053	0.0058		1800.3		0.0062	0.0045	0.0035	0.0406	0.0045	0.0042		1800.3		0.0035	0.0053	0.0045	0.0046		1800.3		0.04356	0.0061	0.0044	0.0052	0.0049	0.0043
	1802.17		0.0039	0.0058	0.0045	0.0053	0.0054		1852.49		0.0021	0.0052	0.0014	0.0062	0.0041		1802.17		0.0053	0.0069	0.0069	0.0072	0.0048	0.0053		1802.17		0.0062	0.0045	0.0034	0.0412	0.0045	0.0044		1802.17		0.0031	0.005	0.0045	0.0046		1802.17		0.04435	0.006	0.0045	0.0049	0.0048	0.0042
	1804.03		0.004	0.0056	0.0046	0.0055	0.0053		1854.35		0.0019	0.0051	0.0006	0.0062	0.004		1804.03		0.0055	0.0072	0.0067	0.0071	0.0047	0.0049		1804.03		0.0062	0.0041	0.0031	0.0416	0.0043	0.0043		1804.03		0.0031	0.0042	0.0043	0.0043		1804.03		0.04631	0.0057	0.00453	0.0044	0.0046	0.0038
	1805.9		0.0041	0.0059	0.0044	0.0054	0.0053		1856.21		0.0018	0.0053	0.0005	0.0057	0.0036		1805.9		0.0054	0.0076	0.007	0.0072	0.0051	0.0051		1805.9		0.0057	0.0039	0.003	0.0417	0.0041	0.0043		1805.9		0.0033	0.0041	0.0041	0.0042		1805.9		0.04513	0.0056	0.00451	0.0041	0.0046	0.0037
	1807.76		0.0042	0.006	0.0044	0.0056	0.0052		1858.08		0.0015	0.0054	0.0008	0.0053	0.0031		1807.76		0.0056	0.0075	0.0075	0.0072	0.0055	0.0055		1807.76		0.0053	0.0039	0.0031	0.0418	0.0037	0.0042		1807.76		0.0032	0.0046	0.0037	0.0043		1807.76		0.04474	0.0057	0.00433	0.0042	0.0048	0.004
	1809.62		0.0042	0.0059	0.0044	0.0057	0.0051		1859.94		0.0019	0.0052	0.0011	0.0056	0.003		1809.62		0.0057	0.0069	0.0071	0.007	0.005	0.0052		1809.62		0.0056	0.004	0.003	0.0409	0.0037	0.0042		1809.62		0.0033	0.005	0.0037	0.0044		1809.62		0.04474	0.0058	0.00399	0.0045	0.0048	0.0042
	1811.49		0.004	0.0057	0.0039	0.0054	0.005		1861.81		0.0025	0.0051	0.0005	0.0056	0.0034		1811.49		0.0054	0.0064	0.0065	0.0068	0.0048	0.0051		1811.49		0.0056	0.0039	0.0028	0.04	0.0037	0.0044		1811.49		0.003	0.0048	0.0037	0.0045		1811.49		0.04396	0.0055	0.00409	0.0044	0.0047	0.004
	1813.35		0.0041	0.0056	0.0039	0.005	0.0048		1863.67		0.0024	0.005	0	0.0056	0.0033		1813.35		0.005	0.0062	0.0064	0.0069	0.005	0.0053		1813.35		0.0056	0.0036	0.0025	0.0412	0.0031	0.0044		1813.35		0.0025	0.0043	0.0031	0.0043		1813.35		0.04317	0.0054	0.00432	0.0042	0.0045	0.0037
	1815.21		0.004	0.0059	0.0043	0.0046	0.0048		1865.53		0.0022	0.005	-0.0001	0.0054	0.0033		1815.21		0.0046	0.0065	0.0062	0.0072	0.0049	0.0053		1815.21		0.0054	0.0034	0.0024	0.0422	0.0027	0.0044		1815.21		0.0025	0.0045	0.0027	0.0038		1815.21		0.04042	0.0055	0.00431	0.0039	0.0043	0.0035
	1817.08		0.0037	0.0057	0.0043	0.0045	0.0049		1867.4		0.003	0.0049	-0.0004	0.0051	0.0033		1817.08		0.0045	0.0064	0.0063	0.0069	0.0047	0.0051		1817.08		0.0051	0.0034	0.0023	0.042	0.003	0.0044		1817.08		0.0025	0.0047	0.003	0.0037		1817.08		0.03964	0.0055	0.00405	0.0035	0.0041	0.0034
	1818.94		0.0034	0.005	0.0038	0.0045	0.0047		1869.26		0.0026	0.0048	-0.0007	0.0051	0.003		1818.94		0.0045	0.0063	0.0066	0.0066	0.0048	0.005		1818.94		0.0051	0.0038	0.0026	0.0409	0.0032	0.0041		1818.94		0.0024	0.0045	0.0032	0.0041		1818.94		0.04082	0.0057	0.00402	0.0035	0.0045	0.0037
	1820.8		0.0034	0.0048	0.0035	0.0046	0.0046		1871.12		0.0018	0.0046	-0.0009	0.0051	0.003		1820.8		0.0046	0.0066	0.0066	0.0067	0.0047	0.0049		1820.8		0.0051	0.0037	0.0027	0.0405	0.0033	0.0034		1820.8		0.0025	0.0047	0.0033	0.0039		1820.8		0.0416	0.0055	0.00427	0.0036	0.005	0.0039
	1822.67		0.0039	0.0047	0.0034	0.0046	0.0048		1872.99		0.0014	0.0047	-0.0003	0.0052	0.0031		1822.67		0.0046	0.0066	0.0066	0.0066	0.0045	0.005		1822.67		0.0052	0.0035	0.0029	0.0416	0.0034	0.0035		1822.67		0.0026	0.0047	0.0034	0.0034		1822.67		0.04317	0.0052	0.00424	0.0038	0.0049	0.0039
	1824.53		0.0042	0.0051	0.0032	0.0044	0.0051		1874.85		0.0014	0.0049	0.0003	0.0048	0.0028		1824.53		0.0044	0.0062	0.0073	0.006	0.0047	0.0051		1824.53		0.0048	0.0038	0.0027	0.0411	0.0039	0.0034		1824.53		0.0027	0.0042	0.0039	0.0034		1824.53		0.04278	0.0054	0.00438	0.0043	0.0046	0.004
	1826.4		0.004	0.0058	0.0032	0.0046	0.0052		1876.71		0.0014	0.0046	0.0001	0.0049	0.003		1826.4		0.0046	0.0059	0.0077	0.0054	0.0044	0.0048		1826.4		0.0049	0.004	0.0028	0.0406	0.0041	0.0036		1826.4		0.0029	0.0042	0.0041	0.0036		1826.4		0.04435	0.0056	0.00441	0.0042	0.0047	0.0041
	1828.26		0.0037	0.0059	0.0038	0.0055	0.0053		1878.58		0.0016	0.0043	0.0011	0.0055	0.0037		1828.26		0.0055	0.0062	0.0071	0.0057	0.0044	0.0048		1828.26		0.0055	0.0039	0.0034	0.0393	0.0033	0.0039		1828.26		0.0031	0.0043	0.0033	0.004		1828.26		0.03846	0.0056	0.00423	0.0044	0.0046	0.0042
	1830.12		0.0033	0.0052	0.0039	0.0058	0.004		1880.44		0.0019	0.0041	0.0003	0.0051	0.0034		1830.12		0.0058	0.0066	0.0063	0.006	0.0048	0.0048		1830.12		0.0051	0.0034	0.0028	0.0387	0.0029	0.0036		1830.12		0.0025	0.0039	0.0029	0.0037		1830.12		0.03689	0.0054	0.00387	0.0038	0.0044	0.0038
	1831.99		0.0035	0.0055	0.0037	0.0048	0.0035		1882.31		0.002	0.0042	-0.0006	0.0048	0.0031		1831.99		0.0048	0.006	0.0056	0.0061	0.0051	0.0046		1831.99		0.0048	0.0035	0.0027	0.039	0.0033	0.0032		1831.99		0.0021	0.0039	0.0033	0.0029		1831.99		0.03925	0.0052	0.0034	0.0031	0.0042	0.0029
	1833.85		0.0033	0.006	0.0036	0.0037	0.0043		1884.17		0.0013	0.0041	-0.0016	0.0051	0.0032		1833.85		0.0037	0.0058	0.0056	0.0064	0.0047	0.0047		1833.85		0.0051	0.0036	0.0024	0.0402	0.0031	0.003		1833.85		0.0029	0.004	0.0031	0.003		1833.85		0.03846	0.0053	0.00359	0.0032	0.0039	0.0026
	1835.71		0.003	0.0055	0.0036	0.0037	0.0045		1886.03		0.0012	0.0039	-0.0019	0.0048	0.0032		1835.71		0.0037	0.006	0.0059	0.0062	0.0044	0.0048		1835.71		0.0048	0.0034	0.0022	0.0412	0.0028	0.0031		1835.71		0.003	0.0037	0.0028	0.0033		1835.71		0.04239	0.0055	0.0037	0.0034	0.0037	0.003
	1837.58		0.0031	0.0052	0.0031	0.0044	0.0043		1887.9		0.0021	0.0043	-0.002	0.0047	0.003		1837.58		0.0044	0.006	0.006	0.006	0.0042	0.0046		1837.58		0.0047	0.0031	0.002	0.0414	0.0031	0.0036		1837.58		0.0032	0.0037	0.0031	0.0036		1837.58		0.04239	0.0048	0.0037	0.0031	0.0038	0.0034
	1839.44		0.0029	0.0054	0.003	0.0045	0.0043		1889.76		0.0024	0.0045	-0.0019	0.0045	0.0028		1839.44		0.0045	0.0058	0.006	0.006	0.0039	0.0042		1839.44		0.0045	0.003	0.0019	0.0422	0.0032	0.0036		1839.44		0.0031	0.0039	0.0032	0.0037		1839.44		0.04435	0.0043	0.00381	0.0027	0.0041	0.0035
	1841.3		0.0034	0.005	0.0031	0.0042	0.0042		1891.62		0.0016	0.0044	-0.0006	0.0045	0.0028		1841.3		0.0042	0.0059	0.0057	0.006	0.0043	0.0044		1841.3		0.0045	0.0032	0.002	0.0431	0.0032	0.0031		1841.3		0.0029	0.0042	0.0032	0.0035		1841.3		0.04356	0.0047	0.00401	0.0035	0.0046	0.0038
	1843.17		0.004	0.0045	0.003	0.004	0.0043		1893.49		0.0014	0.0043	0.0007	0.0046	0.0027		1843.17		0.004	0.0059	0.0056	0.0062	0.0046	0.0045		1843.17		0.0046	0.0043	0.002	0.044	0.0029	0.0026		1843.17		0.002	0.0039	0.0029	0.003		1843.17		0.03728	0.0049	0.00423	0.0044	0.0047	0.0041
	1845.03		0.0036	0.0045	0.0025	0.0035	0.0046		1895.35		0.0014	0.004	-0.0007	0.0045	0.0025		1845.03		0.0035	0.0053	0.006	0.0065	0.0037	0.0039		1845.03		0.0045	0.0049	0.0014	0.0427	0.0028	0.0029		1845.03		0.0005	0.0038	0.0028	0.0031		1845.03		0.03885	0.0045	0.00423	0.0035	0.0042	0.0035
	1846.9		0.0032	0.0046	0.0027	0.0034	0.0043		1897.21		0.0012	0.0039	-0.0014	0.0045	0.0025		1846.9		0.0034	0.0052	0.006	0.0063	0.0033	0.0039		1846.9		0.0045	0.0043	0.0016	0.0415	0.0032	0.0031		1846.9		0.0007	0.0042	0.0032	0.0037		1846.9		0.04278	0.0045	0.00402	0.003	0.0037	0.003
	1848.76		0.0032	0.005	0.0029	0.0037	0.0039		1899.08		0.0004	0.0036	-0.0017	0.0045	0.0021		1848.76		0.0037	0.006	0.0054	0.0057	0.0035	0.0044		1848.76		0.0045	0.003	0.0014	0.043	0.003	0.0028		1848.76		0.002	0.0043	0.003	0.0035		1848.76		0.0416	0.0048	0.00393	0.0032	0.0036	0.0027
	1850.62		0.0031	0.0053	0.003	0.004	0.0037		1900.94		-0.0003	0.0034	-0.0016	0.0045	0.0023		1850.62		0.004	0.0059	0.005	0.0057	0.0036	0.0045		1850.62		0.0045	0.0023	0.0014	0.044	0.0022	0.0032		1850.62		0.0023	0.0038	0.0022	0.0027		1850.62		0.0416	0.0049	0.00372	0.003	0.0038	0.0025
	1852.49		0.0026	0.0053	0.0029	0.0044	0.0033		1902.81		-0.0003	0.0032	-0.0021	0.0045	0.0028		1852.49		0.0044	0.0058	0.0054	0.0058	0.0036	0.0042		1852.49		0.0045	0.0025	0.0015	0.0416	0.0023	0.0035		1852.49		0.0018	0.0031	0.0023	0.0029		1852.49		0.04239	0.0048	0.0038	0.0029	0.004	0.0029
	1854.35		0.0028	0.0053	0.0027	0.0044	0.0029		1904.67		0.0004	0.003	-0.0025	0.0043	0.0028		1854.35		0.0044	0.0059	0.006	0.0059	0.0034	0.004		1854.35		0.0043	0.0026	0.0018	0.0411	0.0024	0.0032		1854.35		0.0017	0.0028	0.0024	0.0031		1854.35		0.04513	0.0049	0.00386	0.003	0.0036	0.0028
	1856.21		0.0032	0.0052	0.0022	0.0041	0.0031		1906.53		0.0007	0.0035	-0.0031	0.0042	0.0031		1856.21		0.0041	0.0055	0.0062	0.0058	0.0036	0.0041		1856.21		0.0042	0.0027	0.0016	0.0411	0.0023	0.003		1856.21		0.002	0.0032	0.0023	0.0028		1856.21		0.03885	0.0048	0.00364	0.0032	0.0036	0.0028
	1858.08		0.0028	0.0045	0.0022	0.0042	0.0033		1908.4		0.0003	0.0036	-0.0034	0.0042	0.0032		1858.08		0.0042	0.0052	0.0059	0.0052	0.004	0.0039		1858.08		0.0042	0.003	0.0017	0.0403	0.0026	0.003		1858.08		0.0017	0.0035	0.0026	0.0029		1858.08		0.03493	0.0047	0.00338	0.0029	0.0037	0.0031
	1859.94		0.002	0.0043	0.0027	0.0045	0.0033		1910.26		0.0001	0.0039	-0.0031	0.0037	0.0031		1859.94		0.0045	0.0052	0.0059	0.0053	0.0042	0.004		1859.94		0.0037	0.0026	0.0017	0.0403	0.003	0.0031		1859.94		0.002	0.0039	0.003	0.0031		1859.94		0.03689	0.0046	0.00351	0.0025	0.004	0.0033
	1861.81		0.0018	0.005	0.0027	0.0041	0.0038		1912.12		0.001	0.0038	-0.0027	0.0039	0.0022		1861.81		0.0041	0.005	0.0059	0.0056	0.0034	0.0042		1861.81		0.0039	0.0024	0.0014	0.0407	0.0032	0.003		1861.81		0.0028	0.0036	0.0032	0.0029		1861.81		0.04435	0.0043	0.0035	0.0023	0.0042	0.0027
	1863.67		0.0027	0.0047	0.0031	0.0039	0.0045		1913.99		0.0019	0.0033	-0.0021	0.0047	0.0018		1863.67		0.0039	0.0052	0.0053	0.0057	0.0032	0.0033		1863.67		0.0047	0.0028	0.0006	0.0402	0.0031	0.0029		1863.67		0.0027	0.0032	0.0031	0.0029		1863.67		0.04356	0.0042	0.0038	0.0027	0.0038	0.0023
	1865.53		0.0027	0.0038	0.0037	0.0037	0.0046		1915.85		0.0021	0.003	-0.0012	0.0047	0.0025		1865.53		0.0037	0.0058	0.0048	0.0057	0.0038	0.0027		1865.53		0.0047	0.0032	0.0011	0.0409	0.0025	0.0029		1865.53		0.0015	0.0034	0.0025	0.0027		1865.53		0.04121	0.0046	0.00384	0.003	0.0037	0.0024
	1867.4		0.0026	0.0039	0.0031	0.003	0.0045		1917.72		0.0006	0.0028	-0.0003	0.0039	0.003		1867.4		0.003	0.0056	0.0046	0.0055	0.0038	0.0035		1867.4		0.0039	0.0036	0.002	0.0388	0.0026	0.0032		1867.4		0.0012	0.0031	0.0026	0.0024		1867.4		0.04121	0.005	0.0034	0.0033	0.0037	0.0029
	1869.26		0.0025	0.0047	0.0023	0.003	0.0041		1919.58		-0.0009	0.0024	-0.0017	0.0038	0.0024		1869.26		0.003	0.0052	0.0048	0.0059	0.0032	0.004		1869.26		0.0038	0.0036	0.0019	0.0387	0.0026	0.0033		1869.26		0.0015	0.0025	0.0026	0.0024		1869.26		0.04199	0.0046	0.00357	0.0028	0.0033	0.0027
	1871.12		0.0018	0.0049	0.0025	0.0033	0.0031		1921.44		-0.0007	0.0029	-0.0027	0.0046	0.0018		1871.12		0.0033	0.0057	0.0052	0.0062	0.0029	0.0034		1871.12		0.0046	0.0028	0.0007	0.0405	0.0019	0.0029		1871.12		0.0016	0.0034	0.0019	0.0022		1871.12		0.03846	0.0043	0.00395	0.0024	0.0034	0.0027
	1872.99		0.0015	0.0042	0.0025	0.003	0.0028		1923.31		-0.0006	0.0032	-0.0031	0.004	0.0023		1872.99		0.003	0.0058	0.0049	0.0051	0.0027	0.0029		1872.99		0.004	0.0022	0.0002	0.0405	0.0019	0.0029		1872.99		0.0017	0.0041	0.0019	0.0023		1872.99		0.03807	0.0044	0.00362	0.0021	0.0034	0.0031
	1874.85		0.002	0.0039	0.0024	0.0035	0.0031		1925.17		-0.0007	0.0027	-0.0041	0.0031	0.0029		1874.85		0.0035	0.0051	0.0044	0.004	0.0027	0.003		1874.85		0.0031	0.0021	0.0002	0.04	0.0024	0.003		1874.85		0.0014	0.0041	0.0024	0.0031		1874.85		0.0365	0.0044	0.00331	0.0018	0.0033	0.0028
	1876.71		0.0026	0.0043	0.0022	0.0045	0.0033		1927.03		0	0.0029	-0.0047	0.0032	0.0025		1876.71		0.0045	0.0046	0.0047	0.0046	0.0025	0.0028		1876.71		0.0032	0.0023	0.0008	0.0405	0.0021	0.0028		1876.71		0.0015	0.0037	0.0021	0.0037		1876.71		0.03846	0.004	0.00312	0.0018	0.0035	0.0022
	1878.58		0.003	0.0039	0.0018	0.0047	0.0035		1928.9		-0.0001	0.0033	-0.0044	0.0037	0.0016		1878.58		0.0047	0.0047	0.0051	0.0055	0.0025	0.0024		1878.58		0.0037	0.0022	0.0008	0.0412	0.0022	0.0024		1878.58		0.0021	0.0036	0.0022	0.0034		1878.58		0.04239	0.0034	0.00302	0.002	0.003	0.0019
	1880.44		0.003	0.0036	0.0017	0.0042	0.0033		1930.76		-0.0006	0.0028	-0.004	0.0035	0.0015		1880.44		0.0042	0.0045	0.005	0.0056	0.0031	0.0022		1880.44		0.0035	0.0021	0.0004	0.0426	0.0024	0.0025		1880.44		0.0021	0.0033	0.0024	0.0032		1880.44		0.04003	0.0033	0.003	0.0014	0.0024	0.002
	1882.31		0.0029	0.0036	0.0017	0.0041	0.0025		1932.62		-0.0014	0.0023	-0.0037	0.0032	0.0017		1882.31		0.0041	0.0041	0.0049	0.0052	0.0033	0.0028		1882.31		0.0032	0.0021	0.0009	0.0442	0.0021	0.0026		1882.31		0.0008	0.0032	0.0021	0.0035		1882.31		0.03728	0.0036	0.00316	0.0008	0.0029	0.0025
	1884.17		0.0027	0.0038	0.0018	0.0042	0.002		1934.49		-0.0022	0.003	-0.0039	0.003	0.0015		1884.17		0.0042	0.0042	0.0046	0.0045	0.0027	0.0033		1884.17		0.003	0.0026	0.001	0.0427	0.0021	0.0029		1884.17		0.0006	0.003	0.0021	0.0029		1884.17		0.03846	0.0035	0.00325	0.001	0.0029	0.0022
	1886.03		0.0025	0.0039	0.0021	0.0034	0.0028		1936.35		-0.0024	0.0034	-0.0044	0.0029	0.0016		1886.03		0.0034	0.0046	0.0046	0.0038	0.0022	0.003		1886.03		0.0029	0.0027	0.0008	0.0408	0.0024	0.0031		1886.03		0.0011	0.0027	0.0024	0.0021		1886.03		0.03846	0.0034	0.00282	0.0016	0.0025	0.0016
	1887.9		0.0019	0.0034	0.0024	0.0025	0.0036		1938.22		-0.0012	0.0032	-0.0041	0.0029	0.0015		1887.9		0.0025	0.0043	0.0053	0.0038	0.002	0.003		1887.9		0.0029	0.0022	0.0006	0.04	0.0021	0.0029		1887.9		0.001	0.0024	0.0021	0.0018		1887.9		0.03925	0.0042	0.00268	0.0021	0.0024	0.0012
	1889.76		0.0014	0.0036	0.0019	0.0024	0.0035		1940.08		0	0.0026	-0.0039	0.0033	0.0012		1889.76		0.0024	0.004	0.0054	0.0043	0.0019	0.0031		1889.76		0.0033	0.0022	0.0002	0.0381	0.0019	0.0021		1889.76		0.0005	0.0023	0.0019	0.002		1889.76		0.03846	0.0041	0.00278	0.0016	0.0021	0.001
	1891.62		0.0017	0.0041	0.0018	0.0027	0.0034		1941.94		-0.0005	0.0025	-0.0039	0.0033	0.0015		1891.62		0.0027	0.0047	0.0046	0.0043	0.0019	0.0024		1891.62		0.0033	0.002	-0.0003	0.0391	0.0016	0.0019		1891.62		0.0008	0.0022	0.0016	0.0026		1891.62		0.03728	0.0025	0.00244	0.0005	0.0021	0.0006
	1893.49		0.0017	0.0038	0.0019	0.0026	0.0029		1943.81		-0.0032	0.003	-0.0041	0.0031	0.0018		1893.49		0.0026	0.0051	0.0045	0.0048	0.0025	0.0022		1893.49		0.0031	0.0015	-0.0008	0.0425	0.0018	0.0027		1893.49		0.0019	0.0026	0.0018	0.0027		1893.49		0.03414	0.0019	0.00256	0.0003	0.0025	0.0008
	1895.35		0.0015	0.0037	0.0017	0.0024	0.0021		1945.67		-0.0044	0.0027	-0.0049	0.0037	0.0005		1895.35		0.0024	0.004	0.0046	0.0047	0.0024	0.0026		1895.35		0.0037	0.0021	-0.0005	0.0425	0.0019	0.002		1895.35		0.0011	0.0024	0.0019	0.0022		1895.35		0.03218	0.0026	0.00304	0.0008	0.0026	0.0007
	1897.21		0.0016	0.0041	0.0013	0.0028	0.0026		1947.53		-0.0041	0.0024	-0.0055	0.0031	0		1897.21		0.0028	0.003	0.004	0.0037	0.0018	0.0028		1897.21		0.0031	0.0022	-0.0003	0.0387	0.0018	0.0018		1897.21		0.0011	0.0018	0.0018	0.0012		1897.21		0.0314	0.0035	0.00362	0.0017	0.0023	0.0003
	1899.08		0.0023	0.0036	0.0011	0.0026	0.003		1949.4		-0.0026	0.0023	-0.0053	0.0019	0.0015		1899.08		0.0026	0.0032	0.0035	0.0037	0.001	0.0027		1899.08		0.0019	0.0019	-0.0005	0.039	0.0016	0.0026		1899.08		0.0019	0.002	0.0016	0.0016		1899.08		0.03807	0.0035	0.00281	0.0014	0.0026	0.001
	1900.94		0.0025	0.0034	0.0015	0.0026	0.0023		1951.26		-0.002	0.002	-0.0047	0.0019	0.002		1900.94		0.0026	0.0034	0.0035	0.0044	0.0007	0.0019		1900.94		0.0019	0.002	-0.0006	0.0394	0.0013	0.0026		1900.94		0.0022	0.0025	0.0013	0.0032		1900.94		0.04199	0.0031	0.00192	0.0006	0.0024	0.0017
	1902.81		0.0016	0.0038	0.0016	0.003	0.002		1953.12		-0.0015	0.0019	-0.0049	0.0022	0.0013		1902.81		0.003	0.0031	0.0035	0.0044	0.0013	0.0012		1902.81		0.0022	0.0017	-0.0007	0.0398	0.0017	0.0024		1902.81		0.0016	0.0027	0.0017	0.0034		1902.81		0.03807	0.0031	0.0025	0.0005	0.0014	0.0009
	1904.67		0.0013	0.0036	0.0014	0.003	0.002		1954.99		-0.0015	0.002	-0.0055	0.0019	0.0011		1904.67		0.003	0.004	0.0037	0.0037	0.0019	0.0017		1904.67		0.0019	0.0009	-0.0009	0.0412	0.0023	0.0026		1904.67		-0.0001	0.0027	0.0023	0.0027		1904.67		0.03571	0.0036	0.00238	0.0013	0.0014	0.0002
	1906.53		0.0019	0.0034	0.0009	0.0023	0.0011		1956.85		-0.0023	0.002	-0.0058	0.0017	0.0011		1906.53		0.0023	0.0048	0.0035	0.0033	0.0016	0.0023		1906.53		0.0017	0.0012	-0.0002	0.04	0.0021	0.0024		1906.53		-0.0001	0.0026	0.0021	0.0017		1906.53		0.04003	0.0039	0.00197	0.0019	0.0023	0.0003
	1908.4		0.002	0.0029	0.0004	0.0015	0.0014		1958.72		-0.0043	0.002	-0.0061	0.002	0.0005		1908.4		0.0015	0.0041	0.003	0.0033	0.0007	0.0019		1908.4		0.002	0.0016	-0.0001	0.0397	0.0013	0.0019		1908.4		0.0015	0.0028	0.0013	0.0007		1908.4		0.03728	0.0031	0.00208	0.0008	0.0029	0.0008
	1910.26		0.0019	0.0023	0.0005	0.0015	0.0016		1960.58		-0.0043	0.002	-0.0069	0.0029	0.0002		1910.26		0.0015	0.0037	0.0029	0.0022	0.001	0.0011		1910.26		0.0029	0.0012	-0.0007	0.0417	0.001	0.0016		1910.26		0.0009	0.0026	0.001	0.001		1910.26		0.0365	0.0019	0.00171	-0.0003	0.0022	0.0007
	1912.12		0.0012	0.0026	0.0013	0.0019	0.0014		1962.44		-0.0035	0.0011	-0.0062	0.0035	0.0003		1912.12		0.0019	0.0035	0.0034	0.0021	0.0018	0.0013		1912.12		0.0035	0.0016	-0.0012	0.0401	0.0016	0.0017		1912.12		-0.0003	0.0027	0.0016	0.0017		1912.12		0.03885	0.0023	0.0014	0.0003	0.0013	0.0001
	1913.99		0.0003	0.0024	0.0019	0.0019	0.0015		1964.31		-0.0038	0.0009	-0.0055	0.0025	0.0005		1913.99		0.0019	0.0026	0.0034	0.003	0.0015	0.0018		1913.99		0.0025	0.0017	-0.0015	0.0394	0.0013	0.0015		1913.99		-0.0003	0.0028	0.0013	0.001		1913.99		0.04042	0.0028	0.00144	0.0006	0.0013	0.0003
	1915.85		0.0006	0.0017	0.0018	0.0018	0.0012		1966.17		-0.0039	0.0018	-0.0046	0.0017	0.0007		1915.85		0.0018	0.0028	0.0031	0.0028	0.0008	0.002		1915.85		0.0017	0.0018	-0.0015	0.0405	-0.0001	0.0013		1915.85		-0.0003	0.0018	-0.0001	0.0008		1915.85		0.03611	0.0029	0.00187	0.0004	0.0017	0.0009
	1917.72		0.0009	0.0017	0.0007	0.0011	0.0001		1968.03		-0.0038	0.0017	-0.0054	0.0018	0.0004		1917.72		0.0011	0.0026	0.0031	0.0017	0.0008	0.0023		1917.72		0.0018	0.0017	-0.0012	0.0409	0.0001	0.0014		1917.72		-0.0002	0.0006	0.0001	0.002		1917.72		0.03493	0.0026	0.00233	0.0007	0.0013	-0.0002
	1919.58		0.0015	0.0028	0.0002	0.0005	0.0005		1969.9		-0.0049	0.0008	-0.0064	0.0022	0.0007		1919.58		0.0005	0.0014	0.0028	0.0014	0.0008	0.0019		1919.58		0.0022	0.0015	-0.0015	0.0421	0.0006	0.0015		1919.58		0.0005	0.0009	0.0006	0.0024		1919.58		0.04042	0.002	0.00248	0.0005	0.001	-0.0012
	1921.44		0.0021	0.0039	0.0011	0.0012	0.0012		1971.76		-0.0062	0.0008	-0.0058	0.0025	0.0015		1921.44		0.0012	0.0022	0.0019	0.0016	0.0002	0.0013		1921.44		0.0025	0.0018	-0.0017	0.0424	0.0009	0.0018		1921.44		0.0001	0.0015	0.0009	0.0026		1921.44		0.04003	0.0016	0.00237	-0.0005	0.0013	-0.0008
	1923.31		0.0016	0.0034	0.001	0.0015	0.0006		1973.63		-0.0071	0.0005	-0.006	0.0026	0.0005		1923.31		0.0015	0.0032	0.0016	0.0021	-0.0006	0.0009		1923.31		0.0026	0.0013	-0.0018	0.0405	0.0011	0.0015		1923.31		-0.001	0.0009	0.0011	0.0028		1923.31		0.04042	0.0015	0.00201	-0.0006	0.0013	-0.0009
	1925.17		0.0009	0.0023	0.0005	0.0011	0.0001		1975.49		-0.006	0	-0.007	0.0019	-0.0003		1925.17		0.0011	0.002	0.0017	0.0033	-0.001	-0.0001		1925.17		0.0019	0.0001	-0.0014	0.0401	0.0007	0.0015		1925.17		-0.0009	0.0007	0.0007	0.0014		1925.17		0.0365	0.0015	0.00162	-0.0007	0.0014	-0.001
	1927.03		0.0001	0.0019	-0.0004	0.0009	0.001		1977.35		-0.0058	0.0006	-0.0083	0.0011	-0.0004		1927.03		0.0009	0.0013	0.0016	0.0029	-0.0006	-0.0002		1927.03		0.0011	-0.0004	-0.0015	0.041	0.0008	0.0013		1927.03		-0.0002	0.0014	0.0008	-0.0001		1927.03		0.03179	0.0023	0.0011	-0.0004	0.001	-0.0007
	1928.9		-0.0007	0.0016	-0.0014	0.0008	0.0011		1979.22		-0.0066	0.0012	-0.0098	0.0002	-0.0013		1928.9		0.0008	0.002	0.0011	0.0017	-0.0014	0.0009		1928.9		0.0002	-0.0002	-0.0022	0.041	0.0008	0.0008		1928.9		0.0005	0.0018	0.0008	0.0011		1928.9		0.03454	0.0025	0.000472653	0	0	-0.0006
	1930.76		-0.0002	0.0013	-0.0017	0.0016	0.0007		1981.08		-0.0071	0.0007	-0.01	0	-0.001		1930.76		0.0016	0.0026	0.0006	0.0014	-0.0019	0.0008		1930.76		0	-0.0003	-0.0028	0.0425	0.0009	-0.0001		1930.76		0	0.0014	0.0009	0.001		1930.76		0.02865	0.0019	0.00128	-0.0003	-0.0004	-0.0006
	1932.62		0.0007	0.0012	-0.0013	0.002	0.0011		1982.94		-0.0063	0.0004	-0.0095	0.0006	-0.0004		1932.62		0.002	0.0017	0.0009	0.0012	-0.0008	-0.0004		1932.62		0.0006	-0.0005	-0.0026	0.0416	0.0011	-0.0013		1932.62		-0.0016	0.0006	0.0011	-0.0008		1932.62		0.02747	0.0013	0.00122	-0.0011	-0.0002	-0.0015
	1934.49		0.0003	0.0013	-0.0007	0.0009	0.0012		1984.81		-0.0053	0.0002	-0.0087	0.0003	-0.0007		1934.49		0.0009	0.0002	0.0017	0.0012	-0.0005	-0.0005		1934.49		0.0003	-0.0005	-0.0019	0.0391	-0.0001	-0.0003		1934.49		-0.0017	0.0008	-0.0001	-0.0006		1934.49		0.03218	0.0011	0.000449138	-0.0017	0.0006	-0.0018
	1936.35		-0.0006	0.0019	-0.0003	-0.0006	0.0004		1986.67		-0.0045	-0.0005	-0.0076	-0.0001	-0.0015		1936.35		-0.0006	0.0001	0.0024	0.0013	-0.0014	-0.0004		1936.35		-0.0001	-0.0002	-0.002	0.0432	-0.001	0.0012		1936.35		-0.002	0.0009	-0.001	-0.0003		1936.35		0.031	0.0013	0.000512371	-0.0017	0.001	-0.0016
	1938.22		0.0004	0.0017	-0.0004	-0.0002	-0.0006		1988.53		-0.0052	-0.0001	-0.0079	0.0002	-0.0015		1938.22		-0.0002	0.0001	0.0013	0.0009	-0.0012	-0.0011		1938.22		0.0002	0	-0.0037	0.0416	-0.0004	0.002		1938.22		-0.0022	0.0005	-0.0004	-0.0012		1938.22		0.02943	0.0014	0.00112	-0.0015	0.0002	-0.0022
	1940.08		0.0007	0.0007	-0.0005	0.0006	-0.0011		1990.4		-0.0067	0	-0.0093	-0.0002	-0.001		1940.08		0.0006	-0.0012	-0.0011	0.0003	-0.0008	-0.0011		1940.08		-0.0002	-0.0003	-0.0045	0.0368	-0.0009	0.0014		1940.08		-0.0019	-0.0009	-0.0009	-0.0016		1940.08		0.03689	0.0014	0.00171	-0.0015	-0.0009	-0.003
	1941.94		0.0003	-0.0003	-0.0009	0.0006	-0.0003		1992.26		-0.0055	-0.0019	-0.0096	-0.0003	-0.0011		1941.94		0.0006	-0.0019	-0.0018	-0.0007	-0.0016	-0.0009		1941.94		-0.0003	-0.0002	-0.0048	0.0349	-0.0017	-0.0007		1941.94		-0.0032	-0.0011	-0.0017	-0.0004		1941.94		0.03846	0.0011	0.000887074	-0.0011	-0.001	-0.0028
	1943.81		0.0002	-0.0004	-0.0017	0.0004	-0.0009		1994.13		-0.0035	-0.0032	-0.01	-0.0005	-0.0009		1943.81		0.0004	-0.0024	-0.0013	-0.0009	-0.0029	-0.0012		1943.81		-0.0005	0.0001	-0.006	0.0355	-0.0023	-0.0017		1943.81		-0.0033	0	-0.0023	-0.0006		1943.81		0.03414	-0.0003	0.000190695	-0.0024	-0.0002	-0.0019
	1945.67		-0.0007	-0.0002	-0.0019	-0.0008	-0.0019		1995.99		-0.0046	-0.0025	-0.0104	-0.0008	-0.0007		1945.67		-0.0008	-0.001	0.0001	-0.0005	-0.0027	-0.001		1945.67		-0.0008	-0.0008	-0.0053	0.035	-0.0024	-0.0004		1945.67		-0.0025	-0.0012	-0.0024	-0.0009		1945.67		0.031	-0.0012	0.000418032	-0.0036	0	-0.0016
	1947.53		-0.0021	-0.0006	-0.0011	-0.0025	-0.0023		1997.85		-0.0053	-0.001	-0.0116	-0.0016	-0.0006		1947.53		-0.0025	0.0007	0.0011	-0.0017	-0.0021	-0.0013		1947.53		-0.0016	-0.0017	-0.0042	0.036	-0.0016	-0.0004		1947.53		-0.0029	-0.002	-0.0016	-0.0002		1947.53		0.0263	0	-1.84084e-05	-0.0023	-0.0004	-0.0011
	1949.4		-0.0017	-0.0004	-0.001	-0.0033	-0.0024		1999.72		-0.0041	-0.0006	-0.0125	-0.002	-0.0007		1949.4		-0.0033	0.0012	0.0001	-0.0026	-0.0032	-0.0021		1949.4		-0.002	-0.0015	-0.0052	0.0361	-0.0017	-0.0013		1949.4		-0.0025	-0.0009	-0.0017	-0.0011		1949.4		0.0208	0.0012	-0.000371042	-0.0015	-0.0001	-0.0006
	1951.26		-0.0016	-0.0002	-0.0009	-0.0022	-0.0025										1951.26		-0.0022	0.0001	-0.0006	-0.002	-0.0056	-0.0015		1951.26		-0.0027	-0.0021	-0.005	0.0349	-0.0018	-0.0009		1951.26		-0.0026	-0.0013	-0.0018	-0.0029		1951.26		0.02904	0.0006	-0.00108	-0.0031	-0.0006	-0.0022
	1953.12		-0.0014	-0.0014	-0.0007	-0.0001	-0.0026										1953.12		-0.0001	-0.002	-0.0001	-0.0018	-0.0055	-0.0016		1953.12		-0.0032	-0.0017	-0.0044	0.0335	-0.0015	-0.0011		1953.12		-0.0032	-0.0026	-0.0015	-0.0037		1953.12		0.02786	-0.0006	-0.00186	-0.0046	-0.0024	-0.0033
	1954.99		-0.0005	-0.0025	-0.0012	-0.0006	-0.0022										1954.99		-0.0006	-0.0035	0	-0.0026	-0.0043	-0.0034		1954.99		-0.0033	-0.0012	-0.0054	0.0343	-0.002	-0.0027		1954.99		-0.0039	-0.0025	-0.002	-0.0036		1954.99		0.02512	-0.0023	-0.00157	-0.0047	-0.0035	-0.0039
	1956.85		-0.0014	-0.0034	-0.0028	-0.0019	-0.0015										1956.85		-0.0019	-0.0041	-0.0007	-0.0028	-0.0037	-0.0045		1956.85		-0.0037	-0.0011	-0.0066	0.0352	-0.0021	-0.0013		1956.85		-0.0042	-0.0022	-0.0021	-0.0022		1956.85		0.02276	-0.0029	-0.00101	-0.0044	-0.003	-0.0041
	1958.72		-0.0022	-0.0028	-0.0041	-0.0019	-0.0029										1958.72		-0.0019	-0.0037	-0.0014	-0.0014	-0.0052	-0.0038		1958.72		-0.0033	-0.0019	-0.0077	0.0381	-0.0017	-0.0013		1958.72		-0.0054	-0.0022	-0.0017	-0.0013		1958.72		0.02551	-0.0024	-0.00157	-0.0049	-0.0029	-0.0042
	1960.58		-0.0017	-0.0015	-0.0046	-0.0025	-0.0046										1960.58		-0.0025	-0.0022	-0.002	-0.002	-0.0069	-0.0019		1960.58		-0.0028	-0.0026	-0.0079	0.042	-0.0023	-0.0034		1960.58		-0.0052	0.0004	-0.0023	-0.0014		1960.58		0.02551	-0.0016	-0.00229	-0.0056	-0.0039	-0.0057
	1962.44		-0.0024	-0.0017	-0.0049	-0.0037	-0.0042										1962.44		-0.0037	-0.0027	-0.0027	-0.0036	-0.0068	-0.0019		1962.44		-0.0033	-0.002	-0.0068	0.0389	-0.0035	-0.0048		1962.44		-0.0052	-0.0005	-0.0035	-0.0019		1962.44		0.02708	-0.0017	-0.0023	-0.0064	-0.0035	-0.0064
	1964.31		-0.0037	-0.0036	-0.003	-0.0041	-0.0043										1964.31		-0.0041	-0.0036	-0.0036	-0.0034	-0.0073	-0.0043		1964.31		-0.0032	-0.0026	-0.0069	0.038	-0.0035	-0.005		1964.31		-0.0075	-0.0039	-0.0035	-0.0046		1964.31		0.01727	-0.003	-0.00202	-0.0068	-0.0029	-0.0053
	1966.17		-0.0045	-0.005	-0.0021	-0.0041	-0.0038										1966.17		-0.0041	-0.0038	-0.0053	-0.0039	-0.0088	-0.0059		1966.17		-0.0032	-0.003	-0.008	0.039	-0.0035	-0.0062		1966.17		-0.0089	-0.0038	-0.0035	-0.005		1966.17		0.01688	-0.004	-0.00277	-0.0073	-0.0035	-0.0052
	1968.03		-0.0055	-0.0045	-0.0047	-0.0028	-0.0015										1968.03		-0.0028	-0.005	-0.0043	-0.0035	-0.0088	-0.0051		1968.03		-0.005	-0.0042	-0.0085	0.0412	-0.0039	-0.0054		1968.03		-0.0069	-0.0025	-0.0039	-0.0047		1968.03		0.01609	-0.0029	-0.00273	-0.0068	-0.0038	-0.0056
	1969.9		-0.0049	-0.0046	-0.0043	-0.0025	-0.003										1969.9		-0.0025	-0.0065	-0.0024	-0.0018	-0.0095	-0.0038		1969.9		-0.0067	-0.005	-0.009	0.0425	-0.0037	-0.004		1969.9		-0.005	-0.0027	-0.0037	-0.0059		1969.9		0.00157	-0.0019	-0.00215	-0.0061	-0.0036	-0.0064
	1971.76		-0.005	-0.0053	-0.0026	-0.0054	-0.0058										1971.76		-0.0054	-0.0063	-0.0034	-0.0019	-0.0101	-0.0045		1971.76		-0.0071	-0.0051	-0.0098	0.0383	-0.0051	-0.0045		1971.76		-0.0052	-0.0048	-0.0051	-0.0053		1971.76		0	-0.003	-0.00239	-0.0054	-0.0038	-0.0077
	1973.63		-0.0053	-0.0054	-0.006	-0.0067	-0.0065										1973.63		-0.0067	-0.0043	-0.005	-0.0039	-0.0101	-0.0059		1973.63		-0.0064	-0.004	-0.01	0.0352	-0.0082	-0.0038		1973.63		-0.0069	-0.0067	-0.0082	-0.0043		1973.63		0.01138	-0.004	-0.00352	-0.0052	-0.005	-0.0078
	1975.49		-0.0047	-0.0049	-0.0076	-0.0052	-0.0073										1975.49		-0.0052	-0.0037	-0.0056	-0.0062	-0.0103	-0.0064		1975.49		-0.006	-0.0034	-0.0086	0.034	-0.0089	-0.0032		1975.49		-0.0049	-0.0065	-0.0089	-0.0052		1975.49		0.01413	-0.004	-0.00495	-0.0071	-0.0058	-0.0076
	1977.35		-0.0049	-0.0047	-0.0071	-0.0052	-0.0074										1977.35		-0.0052	-0.0054	-0.005	-0.0068	-0.0103	-0.0082		1977.35		-0.0065	-0.0038	-0.0092	0.034	-0.0064	-0.0059		1977.35		-0.0031	-0.0056	-0.0064	-0.0051		1977.35		0.01531	-0.0032	-0.00571	-0.0092	-0.0059	-0.0082
	1979.22		-0.004	-0.0043	-0.0061	-0.005	-0.0054										1979.22		-0.005	-0.007	-0.006	-0.0062	-0.0083	-0.0082		1979.22		-0.0056	-0.0021	-0.0105	0.036	-0.0048	-0.007		1979.22		-0.0055	-0.0047	-0.0048	-0.0055		1979.22		0.01374	-0.0026	-0.00471	-0.0091	-0.0053	-0.0082
	1981.08		-0.003	-0.0028	-0.0064	-0.0045	-0.0046										1981.08		-0.0045	-0.0069	-0.0077	-0.0049	-0.0075	-0.0066		1981.08		-0.005	-0.0021	-0.0098	0.037	-0.0054	-0.0038		1981.08		-0.005	-0.0038	-0.0054	-0.0069		1981.08		0.02943	-0.004	-0.00434	-0.0091	-0.005	-0.0077
	1982.94		-0.0031	-0.0028	-0.0076	-0.0053	-0.0058										1982.94		-0.0053	-0.0061	-0.0076	-0.0023	-0.0077	-0.0073		1982.94		-0.0047	-0.004	-0.0101	0.0345	-0.0046	-0.0024		1982.94		-0.0043	-0.0058	-0.0046	-0.0058		1982.94		0.03846	-0.0053	-0.0045	-0.0095	-0.004	-0.0063
	1984.81		-0.0026	-0.0037	-0.006	-0.0065	-0.0067										1984.81		-0.0065	-0.007	-0.0057	-0.0045	-0.007	-0.0075		1984.81		-0.0045	-0.0053	-0.0093	0.0318	-0.0035	-0.0036		1984.81		-0.0058	-0.0069	-0.0035	-0.0048		1984.81		0.02747	-0.005	-0.00292	-0.0088	-0.0028	-0.0055
	1986.67		-0.0022	-0.0043	-0.0047	-0.0051	-0.0066										1986.67		-0.0051	-0.007	-0.0037	-0.0068	-0.0065	-0.0056		1986.67		-0.0041	-0.0042	-0.0075	0.0312	-0.0044	-0.0039		1986.67		-0.0056	-0.0051	-0.0044	-0.0044		1986.67		0.01962	-0.0043	-0.00149	-0.0069	-0.0033	-0.0054
	1988.53		-0.0026	-0.004	-0.005	-0.0017	-0.0052										1988.53		-0.0017	-0.0051	-0.0036	-0.0047	-0.0072	-0.0046		1988.53		-0.005	-0.0022	-0.0077	0.0321	-0.0042	-0.0042		1988.53		-0.0034	-0.0044	-0.0042	-0.0033		1988.53		0.0208	-0.0034	-0.00156	-0.0057	-0.0033	-0.0052
	1990.4		-0.0032	-0.0036	-0.0035	-0.0021	-0.0048										1990.4		-0.0021	-0.0042	-0.0048	-0.0047	-0.0071	-0.0048		1990.4		-0.0067	-0.0027	-0.0079	0.0338	-0.0025	-0.0049		1990.4		-0.0018	-0.0038	-0.0025	-0.0046		1990.4		0.00863	-0.002	-0.0022	-0.006	-0.0034	-0.0054
	1992.26		-0.0042	-0.0042	-0.0033	-0.0047	-0.0044										1992.26		-0.0047	-0.0048	-0.0053	-0.0054	-0.0065	-0.0056		1992.26		-0.0074	-0.0035	-0.0081	0.0357	-0.0027	-0.0061		1992.26		-0.0051	-0.0046	-0.0027	-0.0058		1992.26		0.01334	-0.0014	-0.00273	-0.0065	-0.0045	-0.0065
	1994.13		-0.0033	-0.0042	-0.0052	-0.0054	-0.0032										1994.13		-0.0054	-0.007	-0.0039	-0.0046	-0.0073	-0.0051		1994.13		-0.0064	-0.0026	-0.0081	0.0345	-0.0031	-0.0055		1994.13		-0.0074	-0.0045	-0.0031	-0.0042		1994.13		0.02355	-0.0014	-0.00284	-0.0075	-0.0049	-0.0079
	1995.99		-0.0022	-0.0026	-0.0068	-0.0042	-0.0038										1995.99		-0.0042	-0.0073	-0.0036	-0.0043	-0.0086	-0.0046		1995.99		-0.0052	-0.0024	-0.009	0.0384	-0.0023	-0.0043		1995.99		-0.0062	-0.005	-0.0023	-0.0036		1995.99		0.02159	-0.0015	-0.00233	-0.0081	-0.0047	-0.0078
	1997.85		-0.0023	-0.0021	-0.0061	-0.0042	-0.004										1997.85		-0.0042	-0.0033	-0.0051	-0.0046	-0.0073	-0.0049		1997.85		-0.0047	-0.0027	-0.0094	0.042	-0.0032	-0.004		1997.85		-0.0069	-0.0054	-0.0032	-0.0035		1997.85		0.01177	-0.0022	-0.00161	-0.0068	-0.004	-0.0058
	1999.72		-0.0022	-0.0022	-0.0051	-0.0049	-0.004										1999.72		-0.0049	-0.0017	-0.006	-0.0067	-0.0072	-0.0049		1999.72		-0.0046	-0.0003	-0.0082	0.0419	-0.0045	-0.0038		1999.72		-0.0068	-0.0037	-0.0045	-0.0045		1999.72		0.01217	-0.0031	-0.00238	-0.0065	-0.0041	-0.0061

## Sheet: XRD
	Mg2.5 coarse XRD								Zn2.5 coarse XRD								Mg series at 72h									Zn series at 168h									Mg2.5 fine XRD										Zn2.5 fine XRD
	2Theta	Intensity 6h	Intensity 12h	Intensity 24h	Intensitiy 72h	Intensity 168h			2Theta	Intensity 6h	Intensity 12h	Intensity 24h	Intensitiy 72h	Intensity 168h			2Theta		Mg2.5	Mg5	Mg7.5	Mg10	Mg15			2Theta		Zn2.5	Zn5	Zn7.5	Zn10	Zn15			2Theta		6h	12h	24	72	168				2Theta		6h	12h	24h
	9.9	3638	3515	3568	3906	4161			9.9	3740	3685	3719	3959	3766			9.9		3906	4046	3906	3912	3912			9.9		3766	3770	3763	3396	3636			5		7910	7570	9336	12529	10983				5		8044	7738	9904
	9.91	3706	3550	3610	4059	4080			9.91	3782	3731	3689	4012	3763			9.91		4059	3951	4055	3891	3891			9.91		3763	3761	3772	3457	3629			5.01		7909	7272	9169	12829	10853				5.01		7711	7909	9702
	9.92	3765	3555	3638	4028	4113			9.92	3898	3684	3699	4009	3844			9.92		4028	3949	4092	3866	3866			9.92		3844	3812	3798	3501	3717			5.02		7990	7324	9009	12628	10668				5.02		7607	7614	9909
	9.93	3748	3569	3603	3977	4137			9.93	3877	3706	3815	3936	3891			9.93		3977	4054	4011	3902	3902			9.93		3891	3832	3896	3550	3723			5.03		7781	7454	9039	12626	10866				5.03		7722	7551	10064
	9.94	3680	3569	3580	4009	4033			9.94	3864	3706	3832	3939	3808			9.94		4009	4022	3926	3772	3772			9.94		3808	3849	3859	3569	3674			5.04		7780	7273	9348	12508	10611				5.04		7873	7606	10070
	9.95	3729	3573	3535	4069	4078			9.95	3909	3669	3845	4007	3834			9.95		4069	4105	3943	3746	3746			9.95		3834	3935	3821	3575	3716			5.05		7647	7114	9444	12797	10438				5.05		7639	7713	9850
	9.96	3635	3586	3530	4057	4046			9.96	3783	3686	3785	4067	3858			9.96		4057	4082	3990	3886	3886			9.96		3858	3903	3793	3575	3710			5.06		7654	7045	9030	12495	10521				5.06		8104	7694	9517
	9.97	3633	3599	3536	4089	4031			9.97	3663	3684	3751	3943	3884			9.97		4089	4066	4036	3926	3926			9.97		3884	3791	3749	3564	3629			5.07		8011	7152	9023	12220	10452				5.07		8055	7547	9863
	9.98	3570	3562	3523	4081	4040			9.98	3774	3628	3766	3948	3871			9.98		4081	4077	3982	3836	3836			9.98		3871	3667	3755	3598	3667			5.08		7851	7186	9164	12171	10402				5.08		7859	7524	9858
	9.99	3444	3452	3504	4056	3978			9.99	3837	3611	3757	4006	3807			9.99		4056	4023	4010	3794	3794			9.99		3807	3774	3774	3555	3753			5.09		7814	7286	9230	12271	10400				5.09		7807	7722	9729
	10	3430	3471	3574	4017	3895			10	3766	3721	3686	4020	3837			10		4017	4032	4039	3791	3791			10		3837	3796	3757	3501	3794			5.1		7813	7301	9153	12482	10413				5.1		7590	7645	9955
	10.01	3537	3538	3505	4009	3983			10.01	3832	3753	3707	3962	3847			10.01		4009	4020	3946	3798	3798			10.01		3847	3783	3785	3475	3693			5.11		7626	7297	9132	12242	10261				5.11		7542	7367	9698
	10.02	3501	3526	3516	3996	3990			10.02	3843	3718	3716	3957	3923			10.02		3996	4022	4012	3818	3818			10.02		3923	3753	3746	3507	3602			5.12		7648	7385	9052	12119	10288				5.12		7717	7484	9610
	10.03	3483	3584	3554	3953	3945			10.03	3770	3705	3736	4023	3897			10.03		3953	4016	4070	3904	3904			10.03		3897	3839	3746	3489	3585			5.13		7808	7131	8863	12030	10014				5.13		7611	7626	9369
	10.04	3481	3606	3491	3969	4019			10.04	3772	3699	3768	3954	3776			10.04		3969	3964	3965	3885	3885			10.04		3776	3897	3774	3478	3673			5.14		7549	7099	8588	12214	10001				5.14		7487	7738	9456
	10.05	3560	3593	3517	4051	4053			10.05	3753	3699	3775	3988	3668			10.05		4051	3956	3958	3833	3833			10.05		3668	3898	3707	3489	3684			5.15		7484	7085	8695	12266	9967				5.15		7553	7502	9511
	10.06	3582	3582	3526	4021	4006			10.06	3748	3740	3735	4010	3707			10.06		4021	3985	3950	3800	3800			10.06		3707	3814	3662	3461	3662			5.16		7469	7165	8620	12148	10042				5.16		7690	7455	9420
	10.07	3527	3556	3443	3978	3991			10.07	3651	3814	3759	3996	3800			10.07		3978	3896	3974	3866	3866			10.07		3800	3772	3729	3469	3597			5.17		7448	7375	8564	12009	10420				5.17		7646	7455	9344
	10.08	3538	3505	3484	3944	3931			10.08	3673	3811	3818	3966	3824			10.08		3944	3876	4011	3825	3825			10.08		3824	3722	3772	3456	3612			5.18		7484	7084	8753	11856	10411				5.18		7736	7422	9463
	10.09	3581	3557	3527	3966	3974			10.09	3686	3716	3792	3979	3794			10.09		3966	3975	3920	3818	3818			10.09		3794	3820	3679	3438	3692			5.19		7620	7181	8721	11830	10200				5.19		7617	7566	9286
	10.1	3598	3531	3540	3909	3929			10.1	3694	3646	3677	3981	3794			10.1		3909	3942	3988	3825	3825			10.1		3794	3816	3657	3524	3727			5.2		7398	7139	8468	11858	10005				5.2		7462	7480	9344
	10.11	3655	3539	3552	3969	3997			10.11	3783	3650	3729	4038	3853			10.11		3969	3896	4010	3807	3807			10.11		3853	3746	3616	3557	3779			5.21		7330	7089	8681	11863	9817				5.21		7459	7545	9530
	10.12	3602	3471	3424	3971	3966			10.12	3677	3659	3759	3997	3823			10.12		3971	3942	3918	3847	3847			10.12		3823	3781	3688	3507	3740			5.22		7512	7119	8550	11547	10074				5.22		7530	7562	9487
	10.13	3546	3482	3410	3949	3986			10.13	3738	3685	3705	3989	3733			10.13		3949	3897	3851	3856	3856			10.13		3733	3829	3701	3611	3622			5.23		7362	6973	8530	11882	9976				5.23		7473	7462	9569
	10.14	3595	3552	3513	3923	4072			10.14	3783	3655	3724	3891	3714			10.14		3923	3960	3908	3899	3899			10.14		3714	3818	3700	3534	3643			5.24		7384	6999	8617	11735	9914				5.24		7448	7291	9162
	10.15	3490	3540	3505	4007	4131			10.15	3770	3617	3667	3943	3735			10.15		4007	4033	4037	3882	3882			10.15		3735	3823	3808	3547	3676			5.25		7597	7178	8576	11617	10101				5.25		7626	7391	9219
	10.16	3483	3462	3554	3992	4092			10.16	3766	3611	3700	4066	3724			10.16		3992	4022	3989	3924	3924			10.16		3724	3823	3681	3622	3606			5.26		7508	7139	8471	11353	9954				5.26		7547	7352	9070
	10.17	3505	3487	3555	3917	4001			10.17	3764	3687	3700	3966	3817			10.17		3917	4014	3935	3836	3836			10.17		3817	3771	3685	3527	3560			5.27		7519	7026	8426	11215	9719				5.27		7296	7122	9160
	10.18	3617	3592	3595	3887	4025			10.18	3742	3667	3753	3992	3799			10.18		3887	4021	3915	3838	3838			10.18		3799	3709	3652	3456	3592			5.28		7515	7144	8325	11399	9835				5.28		7194	7431	9135
	10.19	3581	3529	3551	3847	3999			10.19	3799	3707	3779	3953	3795			10.19		3847	4047	3898	3847	3847			10.19		3795	3711	3663	3469	3612			5.29		7487	6732	8430	11377	9937				5.29		7212	7328	9319
	10.2	3504	3431	3533	3949	3999			10.2	3755	3669	3718	3951	3744			10.2		3949	4030	3918	3837	3837			10.2		3744	3751	3689	3557	3561			5.3		7402	6698	8583	11454	9855				5.3		7205	7205	9287
	10.21	3471	3367	3482	3914	3953			10.21	3718	3619	3623	4004	3729			10.21		3914	4084	3936	3835	3835			10.21		3729	3742	3695	3557	3555			5.31		7494	6991	8461	11514	9805				5.31		7255	7283	8953
	10.22	3512	3409	3510	3949	3934			10.22	3792	3614	3678	3815	3766			10.22		3949	4057	3901	3845	3845			10.22		3766	3700	3634	3570	3616			5.32		7445	7020	8361	11566	9646				5.32		7206	7262	9207
	10.23	3528	3495	3548	3952	3941			10.23	3779	3627	3707	3748	3773			10.23		3952	4007	3905	3766	3766			10.23		3773	3676	3601	3525	3667			5.33		7130	7039	8573	11632	9414				5.33		7287	7231	9225
	10.24	3457	3554	3549	3956	3886			10.24	3711	3605	3687	3802	3702			10.24		3956	4029	3927	3755	3755			10.24		3702	3691	3591	3514	3636			5.34		7155	6962	8613	11624	9819				5.34		7407	7211	8973
	10.25	3410	3516	3449	3996	3992			10.25	3718	3675	3724	3797	3700			10.25		3996	4023	3926	3881	3881			10.25		3700	3720	3682	3571	3627			5.35		7365	6887	8311	11337	9794				5.35		7281	7215	9124
	10.26	3516	3460	3549	4030	4008			10.26	3733	3708	3748	3839	3793			10.26		4030	3979	3948	3877	3877			10.26		3793	3726	3737	3553	3606			5.36		7438	6752	8239	11215	9344				5.36		7358	7159	8982
	10.27	3564	3511	3609	4066	4044			10.27	3675	3615	3766	3873	3860			10.27		4066	4022	3964	3824	3824			10.27		3860	3791	3728	3524	3648			5.37		7445	6833	8134	11236	9420				5.37		7376	7084	8958
	10.28	3639	3529	3533	4015	4048			10.28	3691	3575	3784	3928	3704			10.28		4015	3984	3895	3786	3786			10.28		3704	3717	3724	3491	3671			5.38		7324	6886	8205	10999	9573				5.38		7365	7174	9084
	10.29	3524	3522	3415	3957	4004			10.29	3760	3646	3720	3902	3666			10.29		3957	4056	3929	3795	3795			10.29		3666	3708	3773	3477	3575			5.39		7369	6957	8135	11010	9372				5.39		7300	7140	9060
	10.3	3568	3528	3506	3898	3973			10.3	3731	3590	3662	4000	3717			10.3		3898	4129	3953	3706	3706			10.3		3717	3704	3628	3455	3546			5.4		7328	6951	8189	10914	9365				5.4		7342	6982	9102
	10.31	3621	3535	3496	4011	3949			10.31	3684	3604	3661	3965	3702			10.31		4011	3962	3885	3691	3691			10.31		3702	3630	3586	3557	3641			5.41		7155	6855	8474	10669	9371				5.41		6914	7045	8978
	10.32	3630	3538	3566	3987	3947			10.32	3735	3720	3755	3920	3789			10.32		3987	3934	3845	3826	3826			10.32		3789	3619	3624	3449	3630			5.42		6949	6839	8310	10784	9351				5.42		6984	7232	8941
	10.33	3608	3536	3550	3878	3961			10.33	3853	3644	3811	3907	3782			10.33		3878	3910	3923	3844	3844			10.33		3782	3601	3641	3435	3520			5.43		7026	6644	8288	10599	9120				5.43		7194	7246	8911
	10.34	3574	3505	3567	3921	3981			10.34	3766	3719	3890	3905	3804			10.34		3921	3838	3948	3822	3822			10.34		3804	3621	3598	3476	3471			5.44		7071	6677	7881	10727	9134				5.44		6972	7089	8870
	10.35	3565	3484	3578	3950	3975			10.35	3731	3690	3786	3928	3683			10.35		3950	3854	3928	3854	3854			10.35		3683	3697	3610	3428	3656			5.45		7291	6620	8162	10971	9320				5.45		7257	7171	8532
	10.36	3574	3475	3515	3953	4047			10.36	3730	3661	3722	3977	3585			10.36		3953	3948	3939	3807	3807			10.36		3585	3659	3697	3455	3728			5.46		7302	6642	8054	10921	9395				5.46		7114	7169	8697
	10.37	3506	3412	3454	3917	3975			10.37	3706	3650	3657	3942	3576			10.37		3917	3975	3921	3753	3753			10.37		3576	3647	3632	3495	3630			5.47		7255	6623	7978	10569	9375				5.47		7077	7108	8637
	10.38	3582	3441	3459	3915	4005			10.38	3679	3496	3677	3903	3686			10.38		3915	3847	3926	3766	3766			10.38		3686	3726	3683	3499	3604			5.48		7166	6550	8015	10731	9167				5.48		7044	7132	8628
	10.39	3582	3496	3438	3992	4032			10.39	3584	3512	3733	3883	3699			10.39		3992	3917	3929	3829	3829			10.39		3699	3748	3670	3397	3613			5.49		7187	6558	8085	10609	9123				5.49		7140	7048	8759
	10.4	3500	3469	3491	4008	3978			10.4	3636	3613	3744	3875	3667			10.4		4008	3965	3962	3744	3744			10.4		3667	3740	3575	3422	3616			5.5		6950	6634	7969	10570	9228				5.5		7062	6899	8743
	10.41	3493	3453	3489	3929	3952			10.41	3699	3645	3652	3915	3712			10.41		3929	3979	3872	3803	3803			10.41		3712	3746	3606	3444	3636			5.51		6887	6450	8124	10554	9140				5.51		7056	7036	8432
	10.42	3414	3421	3443	3914	3954			10.42	3748	3620	3694	3873	3733			10.42		3914	3947	3889	3726	3726			10.42		3733	3721	3681	3439	3635			5.52		7182	6641	7886	10416	9124				5.52		7006	7040	8393
	10.43	3416	3507	3441	3952	3984			10.43	3730	3604	3792	3837	3669			10.43		3952	3945	3913	3672	3672			10.43		3669	3800	3705	3533	3654			5.53		7098	6767	7882	10435	9236				5.53		6899	6939	8618
	10.44	3458	3472	3459	3979	3980			10.44	3685	3606	3780	3853	3637			10.44		3979	3927	3907	3723	3723			10.44		3637	3798	3728	3526	3588			5.54		6910	6526	7803	10540	8966				5.54		6957	6849	8521
	10.45	3515	3563	3415	3934	3946			10.45	3740	3579	3762	3758	3744			10.45		3934	3973	3871	3774	3774			10.45		3744	3714	3676	3431	3619			5.55		6874	6420	7904	10363	8748				5.55		6851	6915	8351
	10.46	3528	3605	3444	3851	3987			10.46	3780	3624	3683	3791	3758			10.46		3851	3892	3812	3807	3807			10.46		3758	3757	3662	3430	3601			5.56		6932	6523	8094	10331	8857				5.56		6919	6929	8521
	10.47	3523	3512	3457	3857	3958			10.47	3710	3653	3632	3926	3657			10.47		3857	3908	3837	3823	3823			10.47		3657	3758	3662	3478	3592			5.57		6930	6531	7855	10199	8787				5.57		7091	6809	8311
	10.48	3493	3462	3500	3960	3994			10.48	3749	3623	3712	3930	3646			10.48		3960	3967	3910	3887	3887			10.48		3646	3696	3680	3480	3614			5.58		7035	6536	7707	10281	8855				5.58		6984	6827	8273
	10.49	3438	3463	3518	3967	3979			10.49	3751	3580	3708	3839	3623			10.49		3967	3942	3874	3785	3785			10.49		3623	3660	3521	3484	3603			5.59		7039	6551	7814	10440	8799				5.59		7012	6812	8325
	10.5	3434	3468	3459	3935	3968			10.5	3643	3584	3682	3904	3669			10.5		3935	3899	3888	3748	3748			10.5		3669	3783	3650	3447	3559			5.6		6886	6426	7700	10421	8707				5.6		6823	6776	8307
	10.51	3420	3490	3431	3881	3901			10.51	3662	3627	3739	3950	3742			10.51		3881	3981	3910	3726	3726			10.51		3742	3796	3693	3408	3668			5.61		6891	6411	7846	10233	8888				5.61		6774	6827	8242
	10.52	3526	3540	3488	3884	3884			10.52	3705	3668	3653	3877	3710			10.52		3884	3881	3899	3838	3838			10.52		3710	3710	3593	3421	3716			5.62		6908	6393	7629	10175	8742				5.62		6855	6832	8297
	10.53	3458	3458	3545	3916	3920			10.53	3686	3561	3666	3884	3680			10.53		3916	3875	3943	3877	3877			10.53		3680	3682	3561	3407	3615			5.63		6916	6402	7629	10170	8432				5.63		6929	6753	8604
	10.54	3425	3430	3464	3851	3953			10.54	3664	3567	3726	3918	3636			10.54		3851	3900	3884	3813	3813			10.54		3636	3700	3625	3421	3588			5.64		6655	6354	7592	10155	8635				5.64		6917	6804	8496
	10.55	3399	3484	3425	3932	3935			10.55	3641	3691	3709	3948	3613			10.55		3932	3909	3856	3703	3703			10.55		3613	3632	3656	3441	3588			5.65		6924	6363	7628	10068	8686				5.65		6865	6786	8488
	10.56	3425	3495	3482	3939	3934			10.56	3663	3643	3721	3930	3696			10.56		3939	3895	3820	3638	3638			10.56		3696	3687	3689	3503	3622			5.66		6833	6266	7526	9981	8578				5.66		7047	6790	8460
	10.57	3394	3532	3461	3887	3917			10.57	3585	3558	3728	3873	3689			10.57		3887	3882	3772	3682	3682			10.57		3689	3702	3620	3523	3670			5.67		6884	6304	7615	10276	8616				5.67		6897	6801	8208
	10.58	3442	3470	3506	3938	3967			10.58	3673	3665	3753	3878	3760			10.58		3938	3933	3822	3817	3817			10.58		3760	3656	3562	3521	3537			5.68		6809	6424	7766	10176	8647				5.68		6848	6714	8262
	10.59	3483	3444	3411	3995	3901			10.59	3756	3681	3726	3928	3719			10.59		3995	3931	3898	3762	3762			10.59		3719	3723	3582	3471	3569			5.69		6820	6426	7936	9889	8619				5.69		6758	6827	8428
	10.6	3522	3474	3413	3936	3945			10.6	3670	3580	3575	3901	3702			10.6		3936	3954	3861	3705	3705			10.6		3702	3693	3575	3361	3582			5.7		6867	6582	7562	9737	8689				5.7		6952	6585	8381
	10.61	3429	3538	3423	3897	3984			10.61	3630	3580	3653	3892	3741			10.61		3897	3864	3751	3700	3700			10.61		3741	3704	3633	3357	3619			5.71		6750	6472	7548	9946	8510				5.71		6793	6721	8006
	10.62	3485	3482	3419	3933	3992			10.62	3639	3572	3769	3830	3704			10.62		3933	3795	3755	3744	3744			10.62		3704	3672	3676	3389	3654			5.72		6807	6441	7378	9785	8681				5.72		6774	6784	8012
	10.63	3526	3475	3341	3880	3950			10.63	3647	3530	3676	3788	3688			10.63		3880	3864	3820	3755	3755			10.63		3688	3683	3698	3479	3612			5.73		6867	6326	7470	9572	8500				5.73		6799	6636	8125
	10.64	3468	3486	3351	3851	3923			10.64	3693	3551	3674	3790	3778			10.64		3851	3892	3851	3748	3748			10.64		3778	3651	3711	3560	3618			5.74		6614	6315	7600	9516	8501				5.74		6748	6634	8013
	10.65	3479	3451	3444	3943	3918			10.65	3765	3693	3699	3818	3713			10.65		3943	3790	3749	3781	3781			10.65		3713	3614	3695	3509	3602			5.75		6655	6236	7519	9610	8376				5.75		6567	6694	8064
	10.66	3457	3492	3460	3970	4018			10.66	3721	3721	3683	3851	3725			10.66		3970	3904	3755	3788	3788			10.66		3725	3695	3649	3497	3553			5.76		6640	6296	7544	9639	8394				5.76		6721	6643	8066
	10.67	3474	3522	3410	3897	4084			10.67	3630	3618	3690	3830	3721			10.67		3897	3886	3846	3795	3795			10.67		3721	3664	3664	3494	3501			5.77		6719	6272	7554	9732	8292				5.77		6745	6541	7981
	10.68	3459	3497	3364	3884	3998			10.68	3532	3585	3732	3835	3688			10.68		3884	3884	3844	3728	3728			10.68		3688	3636	3634	3413	3520			5.78		6782	6255	7489	9628	8207				5.78		6740	6556	8013
	10.69	3429	3515	3415	3856	4003			10.69	3636	3622	3669	3811	3690			10.69		3856	3823	3902	3728	3728			10.69		3690	3693	3608	3324	3554			5.79		6677	6151	7341	9463	8212				5.79		6731	6573	8021
	10.7	3449	3536	3414	3774	3947			10.7	3758	3618	3669	3797	3681			10.7		3774	3837	3921	3681	3681			10.7		3681	3662	3561	3300	3617			5.8		6697	6214	7438	9537	8204				5.8		6823	6639	7985
	10.71	3470	3488	3379	3861	3934			10.71	3702	3627	3659	3919	3589			10.71		3861	3908	3814	3730	3730			10.71		3589	3550	3533	3379	3587			5.81		6486	6284	7322	9534	8254				5.81		6753	6824	7991
	10.72	3460	3425	3423	3903	3854			10.72	3608	3626	3612	4002	3601			10.72		3903	3866	3788	3690	3690			10.72		3601	3584	3565	3425	3594			5.82		6437	6167	7326	9604	8253				5.82		6745	6533	8137
	10.73	3486	3397	3408	3864	3960			10.73	3617	3528	3643	3934	3722			10.73		3864	3723	3760	3643	3643			10.73		3722	3614	3612	3500	3514			5.83		6637	6240	7342	9462	8200				5.83		6695	6531	7918
	10.74	3452	3441	3375	3856	3941			10.74	3673	3548	3682	3845	3711			10.74		3856	3756	3786	3694	3694			10.74		3711	3633	3575	3469	3553			5.84		6690	6117	7137	9670	7982				5.84		6645	6706	7751
	10.75	3516	3422	3410	3856	3937			10.75	3704	3542	3617	3850	3685			10.75		3856	3856	3762	3736	3736			10.75		3685	3638	3522	3497	3539			5.85		6567	6305	7355	9424	8051				5.85		6592	6624	7911
	10.76	3520	3449	3365	3852	3911			10.76	3650	3588	3741	3878	3614			10.76		3852	3892	3782	3765	3765			10.76		3614	3701	3537	3402	3569			5.86		6460	6100	7464	9302	8060				5.86		6543	6559	8015
	10.77	3487	3423	3444	3817	3881			10.77	3677	3612	3611	3836	3657			10.77		3817	3814	3843	3800	3800			10.77		3657	3699	3515	3421	3506			5.87		6541	6080	7406	9471	8180				5.87		6392	6369	7782
	10.78	3475	3444	3462	3798	3935			10.78	3604	3592	3618	3821	3743			10.78		3798	3831	3814	3612	3612			10.78		3743	3715	3533	3488	3531			5.88		6454	6073	7445	9515	8185				5.88		6584	6244	7899
	10.79	3458	3450	3370	3779	3897			10.79	3630	3607	3666	3897	3680			10.79		3779	3843	3814	3604	3604			10.79		3680	3670	3635	3455	3465			5.89		6566	6062	7280	9344	8060				5.89		6674	6465	7813
	10.8	3511	3459	3363	3813	3893			10.8	3627	3609	3698	3846	3647			10.8		3813	3753	3834	3744	3744			10.8		3647	3708	3614	3363	3559			5.9		6682	5970	7343	9600	7806				5.9		6720	6454	7771
	10.81	3466	3419	3490	3864	3841			10.81	3597	3519	3663	3815	3627			10.81		3864	3768	3869	3827	3827			10.81		3627	3687	3523	3398	3561			5.91		6652	5991	7341	9410	8036				5.91		6588	6560	7881
	10.82	3452	3407	3475	3857	3810			10.82	3561	3528	3665	3822	3575			10.82		3857	3844	3867	3801	3801			10.82		3575	3658	3589	3357	3592			5.92		6473	6038	7262	9237	8054				5.92		6565	6379	7634
	10.83	3504	3442	3378	3829	3798			10.83	3589	3570	3646	3836	3610			10.83		3829	3817	3839	3794	3794			10.83		3610	3598	3620	3351	3663			5.93		6721	6125	7243	9205	7990				5.93		6497	6481	7804
	10.84	3529	3413	3308	3863	3844			10.84	3682	3429	3660	3862	3630			10.84		3863	3827	3841	3737	3737			10.84		3630	3658	3648	3386	3580			5.94		6681	5989	7165	9243	7998				5.94		6574	6458	7781
	10.85	3508	3350	3408	3877	3920			10.85	3694	3453	3622	3868	3627			10.85		3877	3884	3849	3699	3699			10.85		3627	3717	3662	3427	3484			5.95		6334	6064	7254	9281	8035				5.95		6403	6155	7498
	10.86	3484	3340	3419	3796	3901			10.86	3612	3586	3610	3848	3656			10.86		3796	3975	3787	3662	3662			10.86		3656	3686	3636	3476	3545			5.96		6414	6189	7169	9369	7899				5.96		6342	6060	7533
	10.87	3474	3418	3356	3717	3799			10.87	3548	3620	3669	3849	3596			10.87		3717	3899	3715	3629	3629			10.87		3596	3753	3581	3454	3633			5.97		6422	6156	7026	8928	7614				5.97		6472	6128	7561
	10.88	3461	3457	3399	3715	3803			10.88	3578	3633	3696	3823	3562			10.88		3715	3823	3722	3676	3676			10.88		3562	3736	3562	3409	3612			5.98		6362	6127	7108	8954	7761				5.98		6589	6215	7608
	10.89	3458	3451	3423	3743	3761			10.89	3624	3614	3691	3816	3638			10.89		3743	3820	3700	3749	3749			10.89		3638	3657	3561	3372	3518			5.99		6407	5936	7084	8939	7891				5.99		6610	6310	7692
	10.9	3497	3504	3412	3741	3815			10.9	3640	3612	3607	3797	3708			10.9		3741	3873	3707	3784	3784			10.9		3708	3611	3609	3444	3478			6		6452	5849	7224	9026	7797				6		6505	6303	7610
	10.91	3511	3475	3451	3767	3859			10.91	3621	3597	3611	3845	3734			10.91		3767	3998	3758	3743	3743			10.91		3734	3660	3612	3487	3539			6.01		6566	5920	7166	8906	7806				6.01		6367	6364	7591
	10.92	3455	3488	3409	3878	3909			10.92	3571	3580	3585	3827	3642			10.92		3878	3910	3787	3729	3729			10.92		3642	3684	3566	3453	3542			6.02		6481	5966	7086	8658	7923				6.02		6285	6242	7523
	10.93	3418	3524	3347	3856	3859			10.93	3594	3532	3558	3772	3609			10.93		3856	3881	3797	3712	3712			10.93		3609	3664	3537	3401	3534			6.03		6281	6036	7114	8944	7823				6.03		6272	6197	7576
	10.94	3423	3403	3370	3847	3843			10.94	3616	3509	3570	3797	3575			10.94		3847	3831	3809	3638	3638			10.94		3575	3626	3493	3377	3584			6.04		6218	6066	6994	8998	7891				6.04		6481	6317	7470
	10.95	3461	3331	3357	3772	3683			10.95	3531	3481	3608	3792	3637			10.95		3772	3782	3751	3679	3679			10.95		3637	3596	3594	3381	3627			6.05		6165	5930	6862	8980	7887				6.05		6467	6464	7307
	10.96	3514	3398	3391	3748	3768			10.96	3567	3499	3645	3799	3736			10.96		3748	3785	3726	3823	3823			10.96		3736	3555	3681	3388	3616			6.06		6370	5880	7017	8916	7772				6.06		6549	6271	7335
	10.97	3502	3385	3329	3726	3838			10.97	3571	3572	3634	3775	3678			10.97		3726	3801	3663	3685	3685			10.97		3678	3606	3567	3323	3523			6.07		6230	5898	7043	8676	7809				6.07		6467	6249	7516
	10.98	3470	3397	3411	3693	3824			10.98	3557	3547	3649	3778	3654			10.98		3693	3782	3770	3612	3612			10.98		3654	3627	3494	3353	3564			6.08		6303	5858	6896	8856	7667				6.08		6503	6223	7609
	10.99	3428	3464	3494	3722	3811			10.99	3528	3620	3641	3772	3554			10.99		3722	3736	3715	3596	3596			10.99		3554	3550	3518	3402	3641			6.09		6495	5744	6842	8780	7618				6.09		6538	6363	7372
	11	3469	3440	3433	3765	3751			11	3649	3513	3637	3753	3566			11		3765	3744	3693	3717	3717			11		3566	3573	3595	3393	3593			6.1		6420	5936	6818	8674	7550				6.1		6350	6065	7427
	11.01	3383	3454	3374	3850	3828			11.01	3659	3447	3631	3729	3586			11.01		3850	3816	3772	3772	3772			11.01		3586	3651	3519	3393	3551			6.11		6364	5866	6920	8552	7724				6.11		6352	5997	7351
	11.02	3405	3447	3366	3785	3880			11.02	3604	3463	3673	3789	3509			11.02		3785	3731	3765	3678	3678			11.02		3509	3665	3402	3431	3559			6.12		6302	5917	7135	8636	7534				6.12		6405	6015	7342
	11.03	3402	3416	3392	3700	3921			11.03	3607	3529	3734	3749	3524			11.03		3700	3741	3799	3626	3626			11.03		3524	3665	3494	3417	3544			6.13		6276	5776	6946	8613	7553				6.13		6209	6014	7248
	11.04	3353	3402	3389	3694	3882			11.04	3614	3553	3563	3770	3570			11.04		3694	3734	3788	3734	3734			11.04		3570	3666	3548	3443	3463			6.14		6232	5758	6588	8711	7543				6.14		6248	6223	7400
	11.05	3318	3492	3332	3760	3890			11.05	3612	3509	3494	3822	3540			11.05		3760	3846	3778	3760	3760			11.05		3540	3624	3469	3404	3470			6.15		6338	5785	6787	8551	7640				6.15		6174	6207	7249
	11.06	3408	3467	3334	3778	3863			11.06	3611	3482	3621	3829	3560			11.06		3778	3814	3695	3643	3643			11.06		3560	3619	3418	3381	3533			6.16		6097	5818	6900	8583	7619				6.16		6142	6233	7261
	11.07	3430	3402	3402	3695	3785			11.07	3555	3479	3677	3864	3591			11.07		3695	3724	3638	3643	3643			11.07		3591	3621	3430	3344	3555			6.17		6148	5754	6780	8487	7743				6.17		6208	6114	7352
	11.08	3442	3372	3375	3717	3770			11.08	3527	3562	3655	3771	3539			11.08		3717	3734	3721	3674	3674			11.08		3539	3608	3479	3341	3574			6.18		6243	5839	6760	8528	7622				6.18		6237	6089	7368
	11.09	3475	3395	3406	3771	3886			11.09	3601	3635	3662	3776	3660			11.09		3771	3771	3714	3716	3716			11.09		3660	3630	3500	3338	3593			6.19		6239	5865	6885	8629	7525				6.19		6185	6092	7208
	11.1	3386	3374	3461	3696	3886			11.1	3551	3630	3699	3859	3704			11.1		3696	3755	3711	3755	3755			11.1		3704	3623	3493	3374	3525			6.2		6190	5841	6657	8522	7455				6.2		6142	6157	7226
	11.11	3443	3405	3425	3679	3749			11.11	3573	3573	3760	3856	3623			11.11		3679	3780	3706	3675	3675			11.11		3623	3573	3477	3383	3468			6.21		6120	5765	6734	8466	7398				6.21		6117	6171	7383
	11.12	3432	3449	3331	3639	3739			11.12	3635	3484	3724	3800	3578			11.12		3639	3807	3645	3744	3744			11.12		3578	3571	3497	3383	3541			6.22		6128	5573	6861	8410	7657				6.22		6320	5933	7314
	11.13	3408	3340	3341	3669	3783			11.13	3620	3398	3640	3803	3578			11.13		3669	3828	3610	3726	3726			11.13		3578	3597	3529	3390	3474			6.23		6151	5657	6928	8448	7566				6.23		6277	5936	7213
	11.14	3441	3363	3380	3773	3833			11.14	3558	3528	3664	3835	3588			11.14		3773	3765	3686	3614	3614			11.14		3588	3645	3536	3436	3486			6.24		6067	5794	6839	8347	7378				6.24		6004	6097	7096
	11.15	3396	3424	3399	3746	3865			11.15	3582	3565	3629	3803	3672			11.15		3746	3768	3803	3600	3600			11.15		3672	3619	3490	3329	3577			6.25		6033	5567	6646	8412	7539				6.25		6087	6111	7297
	11.16	3460	3466	3361	3728	3775			11.16	3672	3491	3617	3855	3582			11.16		3728	3843	3776	3577	3577			11.16		3582	3622	3527	3317	3545			6.26		6033	5654	6674	8300	7375				6.26		6206	6024	7241
	11.17	3455	3507	3301	3721	3734			11.17	3567	3416	3597	3780	3631			11.17		3721	3870	3684	3617	3617			11.17		3631	3624	3507	3359	3468			6.27		5975	5609	6750	8328	7509				6.27		6231	6044	7000
	11.18	3345	3499	3333	3724	3738			11.18	3487	3459	3617	3750	3556			11.18		3724	3878	3663	3596	3596			11.18		3556	3624	3515	3402	3479			6.28		6141	5650	6795	8449	7494				6.28		6150	6138	7036
	11.19	3315	3489	3340	3638	3825			11.19	3537	3452	3592	3758	3556			11.19		3638	3791	3714	3638	3638			11.19		3556	3669	3531	3392	3531			6.29		6108	5490	6609	8358	7411				6.29		6137	6114	7177
	11.2	3320	3437	3352	3619	3868			11.2	3663	3434	3648	3770	3506			11.2		3619	3691	3669	3663	3663			11.2		3506	3709	3449	3347	3479			6.3		6059	5585	6463	8342	7275				6.3		6009	6000	7130
	11.21	3399	3416	3323	3623	3861			11.21	3644	3464	3659	3730	3523			11.21		3623	3714	3679	3643	3643			11.21		3523	3628	3434	3339	3486			6.31		6044	5783	6556	8427	7198				6.31		6005	5937	7130
	11.22	3425	3411	3345	3661	3916			11.22	3571	3478	3540	3770	3541			11.22		3661	3745	3796	3621	3621			11.22		3541	3636	3466	3390	3638			6.32		6046	5603	6602	8133	7237				6.32		6076	6026	7151
	11.23	3453	3420	3355	3671	3858			11.23	3548	3475	3623	3765	3561			11.23		3671	3728	3748	3658	3658			11.23		3561	3595	3503	3415	3593			6.33		6007	5532	6662	8013	7152				6.33		6285	6016	7049
	11.24	3497	3369	3349	3735	3853			11.24	3533	3427	3635	3808	3567			11.24		3735	3710	3655	3680	3680			11.24		3567	3582	3550	3380	3475			6.34		5865	5582	6749	8166	7217				6.34		6065	5977	6993
	11.25	3509	3346	3351	3751	3874			11.25	3557	3386	3645	3798	3627			11.25		3751	3738	3716	3612	3612			11.25		3627	3575	3592	3351	3504			6.35		5974	5585	6629	8182	7191				6.35		5785	5935	6962
	11.26	3441	3326	3394	3735	3874			11.26	3512	3411	3583	3788	3683			11.26		3735	3779	3813	3628	3628			11.26		3683	3570	3547	3334	3529			6.36		5991	5597	6695	8217	7130				6.36		5964	5920	6921
	11.27	3456	3336	3343	3758	3852			11.27	3552	3438	3595	3836	3627			11.27		3758	3735	3769	3680	3680			11.27		3627	3582	3527	3358	3545			6.37		6087	5673	6468	8089	7169				6.37		6248	5923	7180
	11.28	3468	3365	3256	3768	3844			11.28	3592	3483	3668	3794	3559			11.28		3768	3735	3733	3692	3692			11.28		3559	3572	3567	3343	3600			6.38		6027	5697	6238	8109	7119				6.38		6036	5811	6941
	11.29	3440	3400	3296	3750	3814			11.29	3533	3516	3685	3735	3564			11.29		3750	3731	3711	3695	3695			11.29		3564	3561	3509	3340	3596			6.39		6001	5542	6366	8201	7120				6.39		5857	5796	6924
	11.3	3404	3347	3326	3748	3827			11.3	3465	3495	3635	3702	3543			11.3		3748	3733	3649	3715	3715			11.3		3543	3584	3483	3361	3521			6.4		5927	5623	6473	8066	7083				6.4		5886	5836	7045
	11.31	3381	3349	3373	3726	3867			11.31	3497	3450	3566	3735	3507			11.31		3726	3756	3703	3655	3655			11.31		3507	3629	3502	3343	3505			6.41		6017	5606	6463	7949	7089				6.41		5894	5950	7144
	11.32	3406	3403	3347	3728	3834			11.32	3510	3459	3533	3802	3583			11.32		3728	3754	3741	3624	3624			11.32		3583	3637	3485	3328	3528			6.42		6019	5618	6467	8009	7066				6.42		5940	5888	7133
	11.33	3421	3438	3324	3751	3822			11.33	3476	3523	3532	3791	3571			11.33		3751	3726	3685	3593	3593			11.33		3571	3611	3485	3327	3507			6.43		5850	5519	6396	8043	7050				6.43		5908	5859	7093
	11.34	3383	3445	3278	3693	3801			11.34	3578	3573	3570	3787	3459			11.34		3693	3726	3657	3661	3661			11.34		3459	3576	3473	3285	3423			6.44		5913	5504	6403	8135	7137				6.44		5986	5841	6792
	11.35	3404	3463	3242	3659	3756			11.35	3570	3544	3629	3769	3461			11.35		3659	3647	3672	3679	3679			11.35		3461	3641	3496	3344	3458			6.45		5898	5484	6368	8009	7178				6.45		5872	5832	6744
	11.36	3425	3401	3330	3629	3680			11.36	3595	3526	3661	3792	3501			11.36		3629	3656	3649	3715	3715			11.36		3501	3643	3457	3284	3509			6.46		5811	5476	6496	7777	6950				6.46		6040	5779	6979
	11.37	3432	3391	3391	3667	3667			11.37	3567	3488	3638	3771	3564			11.37		3667	3717	3702	3738	3738			11.37		3564	3587	3495	3286	3508			6.47		5811	5589	6322	7699	7046				6.47		6068	5727	6873
	11.38	3411	3332	3368	3616	3758			11.38	3539	3503	3577	3776	3570			11.38		3616	3684	3727	3658	3658			11.38		3570	3612	3546	3306	3497			6.48		5966	5496	6476	7964	7177				6.48		5897	5664	6802
	11.39	3369	3300	3323	3635	3746			11.39	3567	3475	3533	3763	3539			11.39		3635	3689	3741	3644	3644			11.39		3539	3539	3561	3301	3480			6.49		6107	5390	6484	7868	7002				6.49		5825	5787	6757
	11.4	3403	3331	3362	3732	3763			11.4	3530	3494	3507	3732	3507			11.4		3732	3720	3700	3590	3590			11.4		3507	3582	3531	3295	3440			6.5		5974	5419	6428	8005	6959				6.5		5934	5830	7074
	11.41	3371	3343	3415	3728	3771			11.41	3586	3440	3474	3727	3502			11.41		3728	3658	3679	3625	3625			11.41		3502	3633	3538	3287	3428			6.51		5790	5399	6386	7861	7026				6.51		5904	5818	6865
	11.42	3473	3376	3329	3735	3743			11.42	3592	3438	3506	3768	3460			11.42		3735	3660	3661	3709	3709			11.42		3460	3538	3499	3263	3461			6.52		5698	5305	6099	7631	7150				6.52		5835	5669	6889
	11.43	3431	3352	3329	3700	3707			11.43	3525	3442	3522	3769	3555			11.43		3700	3643	3661	3686	3686			11.43		3555	3529	3409	3262	3483			6.53		5901	5446	6250	7768	7102				6.53		6021	5612	6787
	11.44	3434	3334	3336	3692	3761			11.44	3477	3498	3519	3787	3638			11.44		3692	3701	3727	3647	3647			11.44		3638	3555	3375	3347	3591			6.54		5889	5386	6297	7811	6957				6.54		5729	5338	6863
	11.45	3454	3364	3307	3625	3786			11.45	3407	3510	3554	3821	3607			11.45		3625	3712	3650	3643	3643			11.45		3607	3560	3485	3349	3598			6.55		5865	5292	6202	7873	6852				6.55		5840	5589	6923
	11.46	3422	3365	3330	3640	3815			11.46	3500	3493	3554	3851	3568			11.46		3640	3738	3585	3560	3560			11.46		3568	3578	3518	3353	3474			6.56		5791	5558	6207	7696	6956				6.56		5871	5760	6839
	11.47	3417	3370	3322	3652	3829			11.47	3603	3471	3464	3769	3520			11.47		3652	3697	3665	3588	3588			11.47		3520	3601	3494	3370	3450			6.57		5893	5376	6231	7522	7212				6.57		5782	5538	6632
	11.48	3386	3355	3272	3670	3826			11.48	3621	3473	3466	3675	3520			11.48		3670	3650	3610	3637	3637			11.48		3520	3605	3460	3377	3465			6.58		5805	5492	6290	7641	7062				6.58		5810	5606	6577
	11.49	3299	3341	3247	3727	3802			11.49	3444	3452	3540	3680	3610			11.49		3727	3592	3577	3601	3601			11.49		3610	3601	3427	3343	3475			6.59		5734	5561	6295	7715	6927				6.59		5768	5663	6507
	11.5	3314	3299	3273	3719	3795			11.5	3444	3437	3605	3685	3561			11.5		3719	3611	3613	3644	3644			11.5		3561	3611	3398	3306	3455			6.6		5838	5433	6398	7754	6970				6.6		5898	5668	6580
	11.51	3330	3330	3314	3670	3769			11.51	3545	3431	3579	3727	3530			11.51		3670	3694	3603	3704	3704			11.51		3530	3576	3447	3319	3472			6.61		5753	5360	6312	7779	6917				6.61		5821	5773	6691
	11.52	3324	3344	3319	3623	3703			11.52	3485	3440	3594	3730	3519			11.52		3623	3727	3629	3644	3644			11.52		3519	3568	3516	3290	3459			6.62		5722	5251	6221	7677	6957				6.62		5773	5804	6673
	11.53	3365	3317	3349	3636	3660			11.53	3560	3446	3604	3732	3497			11.53		3636	3754	3594	3544	3544			11.53		3497	3565	3503	3307	3433			6.63		5750	5409	6302	7555	6874				6.63		5829	5668	6631
	11.54	3450	3273	3340	3719	3686			11.54	3544	3447	3568	3730	3518			11.54		3719	3712	3652	3602	3602			11.54		3518	3529	3495	3353	3466			6.64		5778	5553	6371	7482	6692				6.64		5795	5755	6636
	11.55	3393	3312	3379	3704	3766			11.55	3515	3478	3529	3675	3559			11.55		3704	3628	3680	3651	3651			11.55		3559	3544	3470	3330	3421			6.65		5772	5418	6308	7743	6870				6.65		5685	5713	6589
	11.56	3402	3355	3387	3678	3774			11.56	3491	3499	3541	3682	3554			11.56		3678	3687	3709	3670	3670			11.56		3554	3567	3476	3358	3394			6.66		5654	5390	6229	7653	6902				6.66		5758	5575	6498
	11.57	3312	3379	3308	3651	3708			11.57	3451	3401	3531	3766	3480			11.57		3651	3657	3649	3633	3633			11.57		3480	3525	3520	3365	3375			6.67		5735	5348	6239	7488	6905				6.67		6009	5684	6558
	11.58	3293	3362	3296	3514	3756			11.58	3444	3396	3528	3806	3512			11.58		3514	3633	3638	3598	3598			11.58		3512	3549	3532	3285	3401			6.68		5628	5310	6302	7463	6783				6.68		5704	5609	6470
	11.59	3309	3377	3325	3506	3779			11.59	3456	3469	3553	3745	3454			11.59		3506	3690	3601	3612	3612			11.59		3454	3501	3458	3227	3491			6.69		5603	5265	6240	7454	6558				6.69		5729	5592	6259
	11.6	3364	3306	3330	3606	3775			11.6	3463	3466	3567	3684	3445			11.6		3606	3690	3632	3634	3634			11.6		3445	3455	3426	3271	3484			6.7		5715	5249	6016	7535	6546				6.7		5645	5584	6300
	11.61	3365	3281	3321	3656	3734			11.61	3537	3415	3540	3716	3537			11.61		3656	3664	3647	3627	3627			11.61		3537	3479	3370	3326	3437			6.71		5829	5322	6093	7591	6831				6.71		5768	5581	6408
	11.62	3386	3315	3312	3616	3706			11.62	3592	3407	3614	3698	3571			11.62		3616	3671	3679	3651	3651			11.62		3571	3499	3437	3368	3532			6.72		5781	5375	6104	7535	6735				6.72		5656	5606	6637
	11.63	3436	3397	3298	3621	3727			11.63	3624	3410	3570	3629	3542			11.63		3621	3615	3634	3660	3660			11.63		3542	3553	3497	3426	3566			6.73		5534	5417	6194	7499	6758				6.73		5834	5784	6558
	11.64	3451	3362	3297	3660	3722			11.64	3541	3430	3603	3673	3512			11.64		3660	3661	3632	3607	3607			11.64		3512	3562	3499	3356	3510			6.74		5609	5404	6188	7346	6615				6.74		5678	5589	6346
	11.65	3380	3411	3310	3555	3783			11.65	3406	3462	3591	3722	3443			11.65		3555	3724	3632	3522	3522			11.65		3443	3518	3488	3355	3449			6.75		5573	5352	6113	7167	6707				6.75		5628	5520	6334
	11.66	3370	3426	3286	3509	3793			11.66	3414	3456	3567	3705	3439			11.66		3509	3689	3649	3512	3512			11.66		3439	3525	3479	3315	3469			6.76		5725	5402	6261	7333	6819				6.76		5761	5645	6471
	11.67	3352	3399	3341	3642	3814			11.67	3466	3532	3569	3783	3429			11.67		3642	3682	3658	3557	3557			11.67		3429	3525	3434	3307	3527			6.77		5711	5297	6227	7540	6657				6.77		5739	5675	6514
	11.68	3359	3378	3433	3732	3785			11.68	3487	3445	3562	3786	3492			11.68		3732	3737	3647	3582	3582			11.68		3492	3519	3445	3385	3542			6.78		5488	5342	6320	7259	6601				6.78		5683	5642	6482
	11.69	3428	3404	3391	3636	3762			11.69	3537	3361	3606	3745	3514			11.69		3636	3679	3615	3505	3505			11.69		3514	3519	3471	3372	3484			6.79		5524	5370	6170	7317	6599				6.79		5669	5370	6440
	11.7	3417	3385	3309	3601	3761			11.7	3502	3436	3590	3727	3454			11.7		3601	3683	3654	3542	3542			11.7		3454	3532	3444	3273	3499			6.8		5540	5356	5949	7271	6705				6.8		5689	5337	6546
	11.71	3398	3386	3274	3556	3724			11.71	3453	3547	3520	3727	3491			11.71		3556	3724	3584	3542	3542			11.71		3491	3574	3438	3301	3523			6.81		5568	5269	5990	7137	6610				6.81		5639	5455	6410
	11.72	3367	3370	3316	3579	3691			11.72	3491	3541	3504	3716	3573			11.72		3579	3732	3506	3528	3528			11.72		3573	3536	3488	3325	3510			6.82		5510	5209	6148	7304	6567				6.82		5535	5442	6485
	11.73	3354	3313	3335	3635	3715			11.73	3445	3444	3463	3680	3475			11.73		3635	3713	3525	3606	3606			11.73		3475	3445	3542	3247	3479			6.83		5532	5155	6090	7236	6591				6.83		5376	5387	6511
	11.74	3312	3307	3348	3603	3756			11.74	3431	3412	3525	3652	3458			11.74		3603	3638	3511	3581	3581			11.74		3458	3512	3433	3251	3465			6.84		5636	5126	5975	7223	6608				6.84		5481	5363	6442
	11.75	3302	3333	3301	3624	3820			11.75	3492	3441	3568	3696	3551			11.75		3624	3616	3586	3514	3514			11.75		3551	3562	3336	3323	3493			6.85		5524	5295	6002	7294	6566				6.85		5770	5317	6258
	11.76	3427	3325	3260	3649	3789			11.76	3529	3443	3541	3670	3549			11.76		3649	3661	3567	3510	3510			11.76		3549	3519	3393	3261	3486			6.86		5462	5293	5974	7264	6382				6.86		5658	5418	6385
	11.77	3383	3333	3283	3669	3726			11.77	3561	3462	3549	3667	3567			11.77		3669	3672	3554	3513	3513			11.77		3567	3468	3365	3259	3486			6.87		5492	5274	6085	7257	6490				6.87		5685	5440	6343
	11.78	3348	3331	3291	3670	3754			11.78	3516	3569	3515	3691	3605			11.78		3670	3615	3572	3569	3569			11.78		3605	3502	3386	3313	3400			6.88		5587	5310	6092	7051	6679				6.88		5655	5427	6380
	11.79	3348	3396	3317	3670	3775			11.79	3407	3628	3513	3686	3582			11.79		3670	3678	3558	3550	3550			11.79		3582	3474	3399	3320	3428			6.89		5552	5124	6138	7000	6392				6.89		5544	5522	6230
	11.8	3320	3366	3304	3672	3750			11.8	3414	3542	3480	3644	3525			11.8		3672	3718	3602	3540	3540			11.8		3525	3439	3374	3304	3510			6.9		5482	5168	5936	7182	6416				6.9		5376	5582	6085
	11.81	3344	3360	3306	3609	3701			11.81	3384	3465	3485	3680	3441			11.81		3609	3640	3564	3571	3571			11.81		3441	3555	3463	3338	3514			6.91		5493	5266	5906	7063	6285				6.91		5436	5517	6133
	11.82	3318	3349	3245	3587	3637			11.82	3468	3436	3522	3652	3497			11.82		3587	3582	3590	3561	3561			11.82		3497	3636	3528	3297	3408			6.92		5436	5120	6222	6942	6195				6.92		5482	5347	6200
	11.83	3353	3304	3299	3679	3623			11.83	3522	3441	3511	3601	3532			11.83		3679	3663	3603	3483	3483			11.83		3532	3603	3520	3307	3397			6.93		5563	5094	6054	7051	6310				6.93		5445	5512	6234
	11.84	3352	3314	3367	3663	3598			11.84	3472	3571	3462	3694	3524			11.84		3663	3690	3593	3589	3589			11.84		3524	3503	3483	3367	3407			6.94		5450	5135	5827	7191	6500				6.94		5458	5442	6438
	11.85	3324	3295	3284	3666	3691			11.85	3478	3480	3475	3701	3464			11.85		3666	3698	3570	3584	3584			11.85		3464	3485	3380	3302	3387			6.95		5453	5203	5902	7189	6576				6.95		5472	5679	6329
	11.86	3294	3266	3223	3575	3761			11.86	3553	3408	3501	3655	3496			11.86		3575	3627	3505	3551	3551			11.86		3496	3502	3368	3256	3426			6.96		5520	5142	5783	7050	6524				6.96		5502	5384	6170
	11.87	3313	3323	3203	3578	3762			11.87	3502	3420	3466	3644	3483			11.87		3578	3750	3447	3553	3553			11.87		3483	3499	3446	3246	3463			6.97		5521	5009	5826	7273	6292				6.97		5403	5392	6204
	11.88	3318	3385	3304	3673	3726			11.88	3454	3465	3504	3739	3457			11.88		3673	3765	3451	3649	3649			11.88		3457	3537	3452	3252	3471			6.98		5588	5103	5810	7108	6240				6.98		5510	5368	6265
	11.89	3309	3338	3350	3621	3706			11.89	3451	3413	3603	3756	3440			11.89		3621	3632	3558	3618	3618			11.89		3440	3465	3380	3267	3487			6.99		5692	5048	5900	6841	6304				6.99		5601	5419	6090
	11.9	3318	3256	3329	3670	3717			11.9	3453	3402	3602	3726	3434			11.9		3670	3640	3630	3563	3563			11.9		3434	3415	3415	3332	3468			7		5398	4947	5975	6892	6113				7		5638	5430	6124
	11.91	3271	3199	3272	3635	3677			11.91	3473	3392	3539	3684	3467			11.91		3635	3679	3566	3571	3571			11.91		3467	3516	3407	3282	3436			7.01		5516	5028	5921	7053	6158				7.01		5473	5396	6169
	11.92	3257	3251	3309	3560	3674			11.92	3467	3386	3496	3662	3438			11.92		3560	3711	3519	3496	3496			11.92		3438	3579	3359	3299	3453			7.02		5407	5053	5742	6993	6242				7.02		5468	5183	6122
	11.93	3256	3347	3337	3613	3726			11.93	3500	3469	3502	3640	3436			11.93		3613	3673	3546	3482	3482			11.93		3436	3524	3347	3342	3436			7.03		5365	5027	5835	6871	6196				7.03		5362	5253	6085
	11.94	3241	3322	3275	3689	3748			11.94	3473	3504	3469	3646	3485			11.94		3689	3632	3529	3483	3483			11.94		3485	3529	3410	3277	3366			7.04		5341	5142	5850	6845	6089				7.04		5423	5423	6132
	11.95	3260	3293	3277	3632	3740			11.95	3426	3460	3488	3668	3523			11.95		3632	3604	3581	3546	3546			11.95		3523	3531	3396	3236	3409			7.05		5238	5137	5866	6870	6118				7.05		5400	5349	6237
	11.96	3298	3331	3368	3556	3670			11.96	3446	3414	3548	3714	3503			11.96		3556	3570	3611	3575	3575			11.96		3503	3525	3429	3298	3420			7.06		5373	5032	5868	6889	6125				7.06		5456	5429	6207
	11.97	3358	3372	3351	3583	3614			11.97	3436	3448	3542	3697	3465			11.97		3583	3584	3589	3559	3559			11.97		3465	3612	3464	3261	3462			7.07		5427	5075	5781	6964	6153				7.07		5514	5416	6069
	11.98	3336	3369	3272	3648	3659			11.98	3463	3447	3480	3653	3444			11.98		3648	3587	3580	3580	3580			11.98		3444	3556	3428	3260	3420			7.08		5377	4986	5725	7044	6131				7.08		5480	5385	6013
	11.99	3299	3371	3229	3627	3703			11.99	3457	3393	3477	3684	3524			11.99		3627	3592	3569	3474	3474			11.99		3524	3520	3453	3241	3439			7.09		5301	4956	5730	6910	6186				7.09		5440	5388	5999
	12	3304	3335	3284	3575	3636			12	3475	3338	3508	3673	3519			12		3575	3642	3571	3505	3505			12		3519	3472	3405	3189	3528			7.1		5399	5025	5835	6843	6219				7.1		5459	5467	5901
	12.01	3322	3384	3334	3583	3642			12.01	3471	3318	3522	3653	3482			12.01		3583	3645	3547	3543	3543			12.01		3482	3496	3323	3228	3499			7.11		5441	5023	5838	6896	6245				7.11		5317	5443	6048
	12.02	3325	3369	3289	3562	3744			12.02	3407	3323	3505	3702	3426			12.02		3562	3628	3608	3569	3569			12.02		3426	3543	3383	3238	3431			7.12		5596	4924	5604	6881	6241				7.12		5412	5386	5953
	12.03	3271	3300	3248	3538	3684			12.03	3370	3420	3434	3714	3444			12.03		3538	3583	3650	3526	3526			12.03		3444	3492	3397	3322	3433			7.13		5420	4962	5682	6673	6232				7.13		5444	5166	5976
	12.04	3271	3329	3288	3585	3601			12.04	3341	3444	3417	3653	3490			12.04		3585	3624	3588	3504	3504			12.04		3490	3518	3366	3310	3448			7.14		5384	5023	5858	6820	6255				7.14		5423	5101	5881
	12.05	3266	3315	3224	3697	3598			12.05	3404	3413	3402	3661	3500			12.05		3697	3650	3556	3532	3532			12.05		3500	3489	3411	3214	3500			7.15		5207	4901	5781	6774	6351				7.15		5426	5094	5951
	12.06	3320	3322	3254	3671	3629			12.06	3413	3406	3413	3641	3547			12.06		3671	3599	3621	3557	3557			12.06		3547	3429	3424	3212	3491			7.16		5105	4959	5854	6613	6266				7.16		5306	5285	5998
	12.07	3285	3336	3229	3660	3688			12.07	3403	3438	3458	3592	3514			12.07		3660	3598	3547	3615	3615			12.07		3514	3493	3410	3308	3511			7.17		5192	5075	5864	6589	6049				7.17		5372	5182	6005
	12.08	3349	3322	3208	3631	3728			12.08	3451	3403	3535	3575	3479			12.08		3631	3615	3488	3637	3637			12.08		3479	3474	3381	3290	3494			7.18		5325	4763	5669	6777	5986				7.18		5419	5201	6080
	12.09	3323	3340	3256	3575	3705			12.09	3445	3413	3484	3623	3448			12.09		3575	3659	3533	3628	3628			12.09		3448	3504	3405	3241	3420			7.19		5310	4949	5666	6835	5996				7.19		5367	5082	5986
	12.1	3286	3308	3272	3552	3651			12.1	3417	3396	3439	3676	3416			12.1		3552	3680	3541	3600	3600			12.1		3416	3502	3407	3247	3374			7.2		5350	4989	5630	6636	6206				7.2		5378	5059	6047
	12.11	3257	3285	3262	3543	3626			12.11	3472	3370	3486	3653	3432			12.11		3543	3580	3547	3612	3612			12.11		3432	3463	3430	3313	3402			7.21		5192	4907	5671	6531	6179				7.21		5342	5223	6042
	12.12	3264	3299	3304	3555	3650			12.12	3489	3387	3565	3628	3433			12.12		3555	3554	3606	3603	3603			12.12		3433	3477	3437	3313	3429			7.22		5221	4851	5625	6522	6026				7.22		5361	5185	5790
	12.13	3341	3250	3320	3616	3659			12.13	3472	3395	3565	3605	3438			12.13		3616	3626	3634	3583	3583			12.13		3438	3483	3403	3266	3412			7.23		5224	4896	5743	6529	6097				7.23		5221	5100	5950
	12.14	3368	3186	3286	3644	3616			12.14	3473	3394	3485	3610	3463			12.14		3644	3622	3623	3516	3516			12.14		3463	3503	3386	3237	3403			7.24		5225	4933	5596	6644	6086				7.24		5395	4941	6027
	12.15	3279	3206	3265	3557	3677			12.15	3434	3410	3496	3627	3459			12.15		3557	3571	3601	3519	3519			12.15		3459	3544	3413	3262	3402			7.25		5101	4947	5655	6882	6145				7.25		5416	5114	5936
	12.16	3290	3253	3193	3476	3718			12.16	3393	3382	3527	3604	3387			12.16		3476	3591	3594	3528	3528			12.16		3387	3550	3396	3299	3364			7.26		5154	4832	5653	6620	6082				7.26		5395	5311	5895
	12.17	3370	3238	3201	3533	3675			12.17	3404	3338	3533	3585	3399			12.17		3533	3651	3567	3542	3542			12.17		3399	3484	3341	3261	3419			7.27		5198	4784	5671	6477	6059				7.27		5391	5195	5812
	12.18	3357	3234	3243	3570	3710			12.18	3343	3374	3559	3633	3414			12.18		3570	3625	3532	3543	3543			12.18		3414	3444	3375	3275	3466			7.28		5137	4857	5535	6492	6012				7.28		5301	5219	5755
	12.19	3342	3254	3267	3537	3751			12.19	3375	3428	3547	3584	3432			12.19		3537	3523	3512	3526	3526			12.19		3432	3403	3455	3303	3445			7.29		5127	4748	5466	6470	6022				7.29		5304	5319	5755
	12.2	3336	3314	3272	3521	3761			12.2	3400	3436	3492	3566	3478			12.2		3521	3578	3454	3498	3498			12.2		3478	3362	3480	3313	3433			7.3		5120	4716	5430	6633	5965				7.3		5289	5212	5875
	12.21	3293	3301	3198	3568	3681			12.21	3387	3416	3517	3604	3545			12.21		3568	3548	3456	3514	3514			12.21		3545	3355	3384	3273	3439			7.31		5172	4886	5476	6590	6036				7.31		5295	5108	5895
	12.22	3304	3262	3214	3555	3634			12.22	3479	3389	3540	3661	3479			12.22		3555	3490	3491	3526	3526			12.22		3479	3378	3378	3254	3402			7.32		5132	4838	5709	6558	6017				7.32		5086	5088	5923
	12.23	3352	3270	3270	3559	3569			12.23	3505	3360	3533	3698	3493			12.23		3559	3553	3493	3550	3550			12.23		3493	3407	3349	3283	3423			7.33		5209	4888	5757	6509	5953				7.33		5186	4977	5905
	12.24	3281	3282	3322	3588	3524			12.24	3444	3365	3560	3629	3496			12.24		3588	3612	3518	3576	3576			12.24		3496	3464	3314	3214	3398			7.34		5207	4907	5568	6492	6024				7.34		5400	5143	5874
	12.25	3223	3255	3270	3609	3580			12.25	3377	3443	3591	3564	3344			12.25		3609	3570	3557	3503	3503			12.25		3344	3495	3371	3251	3435			7.35		5266	4946	5652	6440	5962				7.35		5363	4981	5650
	12.26	3260	3243	3268	3643	3544			12.26	3347	3411	3529	3539	3344			12.26		3643	3584	3536	3491	3491			12.26		3344	3423	3368	3289	3471			7.36		5137	4810	5543	6439	5939				7.36		5183	4921	5792
	12.27	3349	3242	3291	3614	3538			12.27	3363	3468	3536	3578	3384			12.27		3614	3543	3561	3561	3561			12.27		3384	3460	3343	3293	3514			7.37		5242	4755	5617	6319	5901				7.37		5173	5163	5781
	12.28	3404	3278	3240	3584	3573			12.28	3352	3505	3567	3617	3380			12.28		3584	3502	3512	3587	3587			12.28		3380	3474	3296	3291	3453			7.38		5174	4819	5498	6287	5822				7.38		5136	5212	5761
	12.29	3307	3325	3117	3554	3659			12.29	3392	3439	3509	3672	3357			12.29		3554	3589	3508	3496	3496			12.29		3357	3484	3334	3270	3421			7.39		5025	4593	5579	6357	5763				7.39		5164	5263	5890
	12.3	3265	3365	3174	3548	3646			12.3	3431	3374	3447	3643	3406			12.3		3548	3595	3586	3417	3417			12.3		3406	3517	3361	3283	3469			7.4		4973	4630	5624	6419	5877				7.4		5296	5208	5796
	12.31	3273	3356	3256	3555	3607			12.31	3381	3391	3448	3645	3463			12.31		3555	3566	3558	3472	3472			12.31		3463	3513	3408	3253	3457			7.41		5062	4646	5617	6393	5861				7.41		5279	5286	5755
	12.32	3304	3305	3266	3606	3592			12.32	3369	3387	3477	3686	3437			12.32		3606	3583	3533	3522	3522			12.32		3437	3478	3392	3219	3451			7.42		5126	4690	5508	6342	5909				7.42		5176	5063	5808
	12.33	3299	3271	3166	3563	3613			12.33	3395	3448	3475	3645	3377			12.33		3563	3598	3510	3516	3516			12.33		3377	3427	3345	3233	3539			7.43		5114	5003	5428	6316	6016				7.43		5169	4983	6052
	12.34	3272	3282	3153	3576	3676			12.34	3395	3510	3476	3609	3410			12.34		3576	3610	3474	3504	3504			12.34		3410	3460	3350	3251	3509			7.44		5114	4936	5461	6300	5946				7.44		5054	4911	5900
	12.35	3268	3223	3218	3623	3739			12.35	3423	3449	3515	3589	3417			12.35		3623	3579	3459	3532	3532			12.35		3417	3518	3336	3188	3406			7.45		5138	4867	5358	6394	5845				7.45		5143	5027	5745
	12.36	3222	3231	3199	3588	3703			12.36	3420	3396	3493	3590	3422			12.36		3588	3559	3509	3552	3552			12.36		3422	3491	3343	3195	3397			7.46		5126	4885	5279	6443	5852				7.46		5316	5093	5742
	12.37	3277	3281	3171	3576	3615			12.37	3395	3408	3460	3646	3435			12.37		3576	3585	3502	3510	3510			12.37		3435	3420	3373	3236	3399			7.47		5019	4786	5294	6319	5827				7.47		5211	4936	5782
	12.38	3304	3265	3192	3537	3594			12.38	3445	3469	3457	3623	3470			12.38		3537	3573	3476	3470	3470			12.38		3470	3395	3350	3251	3398			7.48		5125	4738	5374	6436	5839				7.48		5150	4767	5617
	12.39	3243	3280	3160	3454	3575			12.39	3430	3425	3462	3644	3484			12.39		3454	3605	3540	3490	3490			12.39		3484	3421	3323	3216	3380			7.49		5021	4779	5367	6420	5784				7.49		5208	4913	5689
	12.4	3172	3285	3219	3503	3595			12.4	3427	3352	3463	3656	3454			12.4		3503	3644	3579	3486	3486			12.4		3454	3474	3403	3165	3358			7.5		4897	4867	5472	6192	5823				7.5		5161	4932	5906
	12.41	3191	3280	3313	3549	3607			12.41	3415	3364	3476	3611	3412			12.41		3549	3607	3519	3477	3477			12.41		3412	3479	3397	3241	3382			7.51		5007	4801	5542	6353	5706				7.51		5201	4875	5761
	12.42	3285	3265	3267	3523	3649			12.42	3401	3390	3450	3562	3422			12.42		3523	3580	3479	3509	3509			12.42		3422	3494	3340	3316	3307			7.52		5083	4799	5388	6414	5766				7.52		5177	4909	5751
	12.43	3288	3291	3199	3523	3602			12.43	3420	3392	3469	3574	3384			12.43		3523	3527	3452	3512	3512			12.43		3384	3508	3345	3317	3302			7.53		5143	4783	5431	6160	5845				7.53		5170	4964	5594
	12.44	3305	3327	3192	3475	3532			12.44	3415	3440	3460	3637	3318			12.44		3475	3545	3479	3514	3514			12.44		3318	3497	3342	3243	3367			7.54		5106	4722	5592	6152	5740				7.54		5136	5062	5488
	12.45	3295	3341	3241	3510	3552			12.45	3412	3394	3425	3612	3328			12.45		3510	3652	3468	3559	3559			12.45		3328	3466	3337	3227	3431			7.55		5127	4733	5419	6248	5765				7.55		5250	5087	5681
	12.46	3255	3316	3223	3504	3576			12.46	3412	3276	3481	3546	3328			12.46		3504	3645	3483	3516	3516			12.46		3328	3403	3387	3247	3495			7.56		5103	4771	5367	6360	5703				7.56		5021	4912	5683
	12.47	3232	3321	3234	3445	3594			12.47	3408	3274	3475	3609	3367			12.47		3445	3601	3496	3447	3447			12.47		3367	3453	3417	3252	3388			7.57		5012	4716	5355	6226	5752				7.57		5158	5049	5555
	12.48	3234	3290	3222	3503	3590			12.48	3395	3275	3485	3629	3369			12.48		3503	3558	3423	3413	3413			12.48		3369	3482	3380	3245	3314			7.58		5037	4678	5306	6151	5727				7.58		5099	5060	5666
	12.49	3308	3275	3211	3518	3627			12.49	3409	3325	3482	3633	3389			12.49		3518	3587	3380	3483	3483			12.49		3389	3438	3337	3227	3382			7.59		5028	4625	5425	6153	5794				7.59		4959	4873	5484
	12.5	3303	3253	3243	3509	3642			12.5	3424	3389	3496	3624	3394			12.5		3509	3548	3371	3502	3502			12.5		3394	3377	3340	3201	3368			7.6		5194	4783	5349	6037	5735				7.6		5017	4906	5398
	12.51	3300	3224	3264	3575	3611			12.51	3382	3360	3532	3647	3382			12.51		3575	3535	3475	3485	3485			12.51		3382	3382	3360	3198	3432			7.61		5074	4772	5285	6139	5602				7.61		5054	5015	5607
	12.52	3276	3218	3224	3563	3626			12.52	3290	3363	3492	3659	3412			12.52		3563	3553	3550	3450	3450			12.52		3412	3439	3309	3218	3477			7.62		5060	4839	5391	6134	5518				7.62		5107	5089	5636
	12.53	3251	3271	3151	3508	3672			12.53	3304	3363	3507	3635	3363			12.53		3508	3531	3535	3466	3466			12.53		3363	3445	3254	3272	3402			7.63		4909	4733	5266	6018	5712				7.63		5071	5058	5472
	12.54	3244	3316	3140	3532	3686			12.54	3368	3347	3492	3608	3301			12.54		3532	3477	3508	3580	3580			12.54		3301	3413	3243	3247	3382			7.64		4861	4734	5115	6025	5609				7.64		5022	5052	5502
	12.55	3272	3276	3191	3595	3622			12.55	3360	3331	3447	3574	3340			12.55		3595	3462	3526	3595	3595			12.55		3340	3422	3240	3179	3376			7.65		4881	4671	5294	6137	5577				7.65		4994	5018	5558
	12.56	3330	3218	3215	3556	3565			12.56	3346	3324	3458	3576	3370			12.56		3556	3513	3504	3540	3540			12.56		3370	3501	3291	3117	3324			7.66		4807	4646	5443	6124	5553				7.66		5099	4975	5648
	12.57	3369	3199	3190	3496	3567			12.57	3430	3310	3479	3589	3368			12.57		3496	3566	3500	3551	3551			12.57		3368	3467	3339	3173	3318			7.67		4888	4591	5319	6040	5677				7.67		5107	4920	5595
	12.58	3297	3218	3207	3511	3630			12.58	3466	3344	3494	3612	3338			12.58		3511	3552	3500	3531	3531			12.58		3338	3405	3332	3261	3346			7.68		4943	4539	5222	5945	5675				7.68		5145	5023	5658
	12.59	3169	3286	3215	3536	3652			12.59	3428	3341	3480	3609	3316			12.59		3536	3523	3434	3505	3505			12.59		3316	3457	3327	3224	3419			7.69		4825	4523	5301	5995	5629				7.69		5118	4939	5592
	12.6	3168	3328	3263	3490	3633			12.6	3391	3308	3419	3599	3342			12.6		3490	3501	3437	3515	3515			12.6		3342	3464	3325	3158	3431			7.7		4879	4707	5279	6007	5643				7.7		5017	4762	5500
	12.61	3219	3324	3263	3409	3556			12.61	3421	3302	3418	3637	3345			12.61		3409	3479	3470	3514	3514			12.61		3345	3419	3277	3143	3372			7.71		4999	4853	5163	6036	5604				7.71		5110	4834	5461
	12.62	3288	3262	3178	3511	3541			12.62	3396	3292	3371	3600	3431			12.62		3511	3513	3449	3497	3497			12.62		3431	3445	3249	3110	3359			7.72		4985	4767	5055	5999	5537				7.72		5077	4876	5546
	12.63	3281	3226	3162	3549	3630			12.63	3398	3310	3435	3546	3420			12.63		3549	3522	3423	3526	3526			12.63		3420	3458	3212	3082	3378			7.73		5099	4768	5090	6030	5600				7.73		4925	4998	5450
	12.64	3241	3161	3134	3473	3587			12.64	3398	3319	3466	3538	3331			12.64		3473	3476	3496	3488	3488			12.64		3331	3522	3245	3140	3334			7.74		5049	4639	5254	6007	5614				7.74		4878	4967	5455
	12.65	3271	3154	3151	3447	3592			12.65	3321	3286	3447	3534	3330			12.65		3447	3521	3496	3460	3460			12.65		3330	3494	3348	3147	3321			7.75		4917	4527	5286	5954	5604				7.75		5055	4860	5520
	12.66	3267	3200	3121	3388	3619			12.66	3260	3327	3460	3536	3398			12.66		3388	3593	3410	3505	3505			12.66		3398	3384	3330	3163	3376			7.76		4911	4663	5133	6096	5633				7.76		4981	4935	5429
	12.67	3238	3220	3148	3380	3642			12.67	3331	3325	3502	3573	3359			12.67		3380	3632	3411	3518	3518			12.67		3359	3375	3282	3211	3418			7.77		4984	4837	5232	6083	5612				7.77		4962	4770	5350
	12.68	3279	3291	3210	3423	3654			12.68	3399	3293	3526	3623	3336			12.68		3423	3653	3412	3427	3427			12.68		3336	3426	3266	3200	3400			7.78		4987	4692	5134	5943	5732				7.78		4971	4783	5547
	12.69	3225	3262	3196	3495	3682			12.69	3352	3345	3502	3579	3345			12.69		3495	3579	3442	3423	3423			12.69		3345	3460	3267	3190	3411			7.79		4895	4420	5178	5856	5458				7.79		4904	4787	5429
	12.7	3176	3245	3202	3520	3654			12.7	3361	3324	3450	3510	3341			12.7		3520	3556	3485	3445	3445			12.7		3341	3491	3324	3192	3344			7.8		4817	4479	5128	6050	5518				7.8		4943	4771	5305
	12.71	3160	3219	3228	3495	3660			12.71	3478	3301	3419	3509	3345			12.71		3495	3599	3422	3470	3470			12.71		3345	3440	3353	3239	3357			7.81		4779	4571	5112	6028	5607				7.81		4832	4818	5258
	12.72	3228	3234	3159	3444	3647			12.72	3463	3307	3356	3524	3380			12.72		3444	3613	3413	3469	3469			12.72		3380	3412	3324	3265	3399			7.82		4797	4780	5170	5946	5480				7.82		4866	4847	5378
	12.73	3309	3239	3108	3453	3571			12.73	3419	3325	3392	3534	3381			12.73		3453	3561	3481	3464	3464			12.73		3381	3518	3300	3240	3330			7.83		4836	4600	5115	5946	5294				7.83		4836	4891	5559
	12.74	3251	3232	3076	3496	3570			12.74	3412	3302	3451	3533	3336			12.74		3496	3521	3498	3418	3418			12.74		3336	3481	3311	3242	3321			7.84		4887	4659	5021	5881	5369				7.84		4875	4723	5428
	12.75	3210	3245	3068	3416	3574			12.75	3410	3333	3443	3600	3284			12.75		3416	3488	3492	3398	3398			12.75		3284	3386	3320	3212	3373			7.85		4886	4738	5033	5947	5393				7.85		4917	4724	5428
	12.76	3209	3246	3111	3448	3604			12.76	3385	3348	3414	3580	3266			12.76		3448	3445	3523	3411	3411			12.76		3266	3343	3319	3168	3411			7.86		4877	4597	5094	5982	5498				7.86		4872	4823	5298
	12.77	3176	3237	3158	3513	3658			12.77	3322	3300	3431	3563	3340			12.77		3513	3443	3508	3391	3391			12.77		3340	3324	3308	3169	3377			7.87		4957	4650	5104	5828	5531				7.87		4828	4733	5286
	12.78	3187	3257	3191	3497	3627			12.78	3327	3261	3424	3596	3399			12.78		3497	3512	3472	3371	3371			12.78		3399	3346	3235	3169	3346			7.88		4943	4609	4979	5927	5455				7.88		4832	4827	5301
	12.79	3208	3279	3171	3487	3610			12.79	3376	3278	3345	3559	3402			12.79		3487	3578	3475	3402	3402			12.79		3402	3398	3202	3177	3348			7.89		4977	4534	4991	6047	5460				7.89		4939	4939	5292
	12.8	3202	3271	3126	3515	3578			12.8	3347	3306	3332	3503	3399			12.8		3515	3559	3455	3475	3475			12.8		3399	3420	3225	3261	3356			7.9		4933	4562	5077	5872	5510				7.9		4855	4753	5451
	12.81	3182	3239	3166	3533	3562			12.81	3309	3363	3363	3540	3373			12.81		3533	3509	3384	3479	3479			12.81		3373	3423	3259	3235	3340			7.91		4868	4577	4955	5831	5529				7.91		4820	4658	5451
	12.82	3235	3206	3253	3521	3539			12.82	3326	3407	3345	3578	3435			12.82		3521	3537	3291	3504	3504			12.82		3435	3423	3266	3183	3342			7.92		4713	4468	4855	5836	5421				7.92		4956	4812	5383
	12.83	3263	3152	3225	3526	3552			12.83	3349	3400	3383	3566	3444			12.83		3526	3507	3329	3492	3492			12.83		3444	3459	3244	3179	3311			7.93		4719	4526	5032	5828	5444				7.93		4848	4851	5395
	12.84	3248	3172	3250	3478	3530			12.84	3322	3384	3424	3516	3401			12.84		3478	3475	3411	3491	3491			12.84		3401	3431	3282	3176	3317			7.94		4767	4541	5052	5875	5412				7.94		4847	4816	5365
	12.85	3232	3277	3191	3382	3539			12.85	3312	3264	3426	3500	3335			12.85		3382	3529	3443	3507	3507			12.85		3335	3351	3274	3163	3357			7.95		4916	4507	5020	5804	5522				7.95		4914	4942	5360
	12.86	3250	3241	3158	3465	3564			12.86	3336	3234	3451	3549	3352			12.86		3465	3533	3528	3440	3440			12.86		3352	3356	3283	3132	3347			7.96		4790	4525	5095	5905	5560				7.96		4952	4938	5346
	12.87	3227	3188	3160	3502	3600			12.87	3396	3272	3468	3583	3409			12.87		3502	3468	3529	3368	3368			12.87		3409	3436	3321	3150	3355			7.97		4773	4576	5169	5891	5373				7.97		4953	4655	5330
	12.88	3240	3194	3149	3516	3598			12.88	3365	3269	3474	3570	3402			12.88		3516	3525	3487	3423	3423			12.88		3402	3418	3275	3163	3310			7.98		4757	4537	5045	5843	5328				7.98		4853	4628	5296
	12.89	3232	3148	3160	3457	3585			12.89	3334	3258	3435	3579	3379			12.89		3457	3630	3502	3472	3472			12.89		3379	3443	3277	3241	3312			7.99		4796	4585	4927	5745	5499				7.99		4892	4567	5355
	12.9	3195	3217	3185	3447	3592			12.9	3382	3304	3359	3615	3379			12.9		3447	3586	3518	3491	3491			12.9		3379	3389	3272	3321	3334			8		4640	4491	5170	5817	5509				8		4813	4701	5201
	12.91	3231	3273	3224	3436	3579			12.91	3376	3363	3372	3605	3321			12.91		3436	3544	3492	3453	3453			12.91		3321	3360	3259	3256	3329			8.01		4800	4541	5143	5885	5448				8.01		4786	4735	5187
	12.92	3264	3209	3209	3371	3617			12.92	3304	3342	3378	3543	3281			12.92		3371	3561	3426	3404	3404			12.92		3281	3372	3270	3146	3333			8.02		4782	4412	5043	5786	5500				8.02		4768	4724	5318
	12.93	3289	3235	3106	3468	3634			12.93	3325	3303	3393	3575	3289			12.93		3468	3543	3391	3432	3432			12.93		3289	3417	3296	3114	3396			8.03		4695	4567	4930	5677	5416				8.03		4686	4681	5200
	12.94	3273	3269	3103	3549	3681			12.94	3302	3334	3460	3594	3334			12.94		3549	3484	3405	3432	3432			12.94		3334	3468	3341	3124	3399			8.04		4580	4508	5010	5740	5498				8.04		4673	4743	5210
	12.95	3245	3258	3198	3458	3707			12.95	3276	3337	3467	3526	3324			12.95		3458	3454	3457	3450	3450			12.95		3324	3453	3302	3103	3366			8.05		4653	4412	5113	5916	5347				8.05		4871	4820	5113
	12.96	3218	3226	3207	3430	3573			12.96	3306	3326	3446	3490	3359			12.96		3430	3476	3489	3449	3449			12.96		3359	3464	3248	3121	3355			8.06		4775	4437	5088	5762	5234				8.06		4789	4747	5225
	12.97	3237	3157	3155	3496	3472			12.97	3362	3319	3444	3483	3351			12.97		3496	3475	3431	3391	3391			12.97		3351	3460	3257	3160	3387			8.07		4769	4387	4938	5686	5322				8.07		4727	4663	5315
	12.98	3231	3110	3162	3501	3523			12.98	3354	3306	3410	3495	3338			12.98		3501	3492	3338	3335	3335			12.98		3338	3417	3267	3220	3374			8.08		4749	4370	4902	5725	5330				8.08		4703	4765	5154
	12.99	3181	3117	3164	3481	3541			12.99	3356	3269	3363	3508	3347			12.99		3481	3465	3402	3353	3353			12.99		3347	3400	3285	3199	3347			8.09		4764	4404	4933	5743	5258				8.09		4716	4815	5178
	13	3182	3185	3124	3493	3542			13	3359	3225	3349	3513	3385			13		3493	3419	3475	3431	3431			13		3385	3357	3306	3173	3336			8.1		4664	4417	4888	5720	5245				8.1		4832	4811	5317
	13.01	3143	3241	3050	3451	3572			13.01	3355	3263	3371	3490	3447			13.01		3451	3438	3447	3483	3483			13.01		3447	3348	3290	3221	3351			8.11		4729	4349	4983	5720	5296				8.11		4826	4799	5234
	13.02	3142	3131	3053	3410	3592			13.02	3336	3325	3444	3502	3426			13.02		3410	3474	3437	3457	3457			13.02		3426	3359	3270	3237	3358			8.12		4735	4408	4972	5642	5271				8.12		4882	4825	5317
	13.03	3146	3031	3116	3429	3516			13.03	3332	3334	3496	3499	3388			13.03		3429	3529	3444	3432	3432			13.03		3388	3394	3255	3153	3314			8.13		4619	4394	4906	5690	5226				8.13		4784	4725	5265
	13.04	3164	3085	3199	3423	3473			13.04	3372	3274	3495	3529	3373			13.04		3423	3542	3452	3383	3383			13.04		3373	3422	3291	3141	3307			8.14		4680	4388	4914	5630	5350				8.14		4765	4666	5141
	13.05	3213	3124	3233	3422	3552			13.05	3432	3282	3451	3522	3330			13.05		3422	3515	3402	3425	3425			13.05		3330	3442	3290	3131	3289			8.15		4693	4427	4977	5658	5243				8.15		4805	4633	5080
	13.06	3229	3143	3215	3422	3580			13.06	3355	3306	3425	3482	3309			13.06		3422	3527	3371	3510	3510			13.06		3309	3457	3302	3159	3259			8.16		4735	4462	4989	5687	5207				8.16		4735	4707	5081
	13.07	3185	3152	3176	3395	3599			13.07	3291	3325	3402	3506	3331			13.07		3395	3546	3317	3417	3417			13.07		3331	3390	3388	3132	3262			8.17		4702	4487	4946	5749	5216				8.17		4750	4599	5125
	13.08	3174	3174	3174	3376	3560			13.08	3291	3303	3381	3506	3346			13.08		3376	3510	3366	3378	3378			13.08		3346	3363	3364	3184	3294			8.18		4751	4488	4936	5701	5189				8.18		4735	4586	5109
	13.09	3177	3226	3199	3396	3559			13.09	3350	3284	3379	3525	3370			13.09		3396	3540	3403	3389	3389			13.09		3370	3380	3314	3187	3292			8.19		4775	4339	5037	5502	5240				8.19		4640	4809	5087
	13.1	3203	3185	3235	3400	3572			13.1	3368	3293	3388	3558	3403			13.1		3400	3613	3415	3385	3385			13.1		3403	3402	3253	3198	3342			8.2		4671	4470	4962	5630	5222				8.2		4602	4573	5115
	13.11	3334	3207	3205	3418	3610			13.11	3317	3295	3404	3608	3405			13.11		3418	3546	3462	3426	3426			13.11		3405	3408	3231	3191	3322			8.21		4574	4419	4770	5625	5179				8.21		4688	4645	5189
	13.12	3333	3231	3166	3457	3582			13.12	3320	3320	3378	3586	3334			13.12		3457	3444	3404	3468	3468			13.12		3334	3479	3201	3151	3308			8.22		4571	4346	4869	5537	5228				8.22		4684	4657	5153
	13.13	3203	3230	3159	3444	3520			13.13	3388	3299	3353	3490	3314			13.13		3444	3457	3336	3428	3428			13.13		3314	3464	3206	3180	3364			8.23		4604	4293	4840	5430	5090				8.23		4729	4593	5156
	13.14	3228	3275	3125	3484	3554			13.14	3402	3313	3359	3471	3302			13.14		3484	3500	3355	3360	3360			13.14		3302	3421	3192	3188	3362			8.24		4621	4392	4809	5714	5242				8.24		4560	4562	5108
	13.15	3235	3214	3151	3476	3647			13.15	3349	3305	3373	3481	3297			13.15		3476	3489	3390	3402	3402			13.15		3297	3361	3163	3161	3328			8.25		4629	4486	4896	5580	5297				8.25		4640	4568	5227
	13.16	3222	3125	3193	3384	3603			13.16	3338	3261	3375	3524	3300			13.16		3384	3443	3358	3421	3421			13.16		3300	3297	3173	3156	3322			8.26		4501	4300	4859	5533	5132				8.26		4761	4460	5198
	13.17	3229	3140	3131	3364	3556			13.17	3392	3316	3387	3530	3292			13.17		3364	3451	3364	3363	3363			13.17		3292	3273	3172	3181	3365			8.27		4539	4358	4911	5526	5131				8.27		4846	4498	5164
	13.18	3235	3124	3117	3417	3610			13.18	3408	3367	3397	3525	3316			13.18		3417	3499	3398	3400	3400			13.18		3316	3305	3188	3156	3339			8.28		4569	4380	4878	5488	5170				8.28		4761	4558	5059
	13.19	3220	3071	3126	3410	3590			13.19	3363	3306	3418	3509	3318			13.19		3410	3518	3396	3444	3444			13.19		3318	3390	3206	3132	3314			8.29		4577	4422	4888	5499	5175				8.29		4722	4571	5078
	13.2	3215	3107	3135	3422	3524			13.2	3329	3250	3392	3490	3355			13.2		3422	3492	3399	3390	3390			13.2		3355	3397	3200	3145	3307			8.3		4603	4306	4840	5493	5200				8.3		4570	4543	5153
	13.21	3175	3187	3153	3470	3503			13.21	3333	3296	3381	3525	3368			13.21		3470	3493	3402	3388	3388			13.21		3368	3357	3218	3160	3318			8.31		4497	4369	4811	5506	5239				8.31		4555	4643	5122
	13.22	3129	3249	3149	3452	3535			13.22	3315	3319	3387	3554	3315			13.22		3452	3491	3399	3442	3442			13.22		3315	3330	3201	3145	3347			8.32		4424	4341	4756	5569	5232				8.32		4608	4633	5039
	13.23	3154	3237	3154	3429	3608			13.23	3316	3294	3369	3489	3301			13.23		3429	3424	3441	3412	3412			13.23		3301	3343	3217	3120	3403			8.33		4493	4228	4762	5569	5085				8.33		4654	4623	5053
	13.24	3161	3199	3119	3387	3623			13.24	3349	3240	3311	3505	3281			13.24		3387	3416	3442	3380	3380			13.24		3281	3375	3222	3150	3444			8.34		4637	4342	4882	5578	5123				8.34		4684	4637	5155
	13.25	3173	3224	3092	3378	3563			13.25	3294	3205	3299	3589	3214			13.25		3378	3460	3406	3406	3406			13.25		3214	3416	3203	3115	3434			8.35		4616	4379	4894	5607	5122				8.35		4625	4547	5189
	13.26	3149	3221	3121	3386	3509			13.26	3296	3189	3362	3616	3264			13.26		3386	3443	3354	3426	3426			13.26		3264	3444	3245	3083	3403			8.36		4649	4313	4839	5572	5118				8.36		4615	4510	5127
	13.27	3133	3202	3120	3428	3515			13.27	3339	3251	3384	3545	3319			13.27		3428	3401	3330	3433	3433			13.27		3319	3397	3201	3088	3363			8.37		4534	4335	4840	5422	5159				8.37		4728	4607	5067
	13.28	3193	3229	3131	3471	3517			13.28	3331	3311	3346	3508	3321			13.28		3471	3433	3369	3429	3429			13.28		3321	3367	3190	3145	3383			8.38		4535	4386	4796	5333	5083				8.38		4704	4506	4954
	13.29	3256	3168	3104	3417	3484			13.29	3321	3296	3369	3520	3328			13.29		3417	3460	3425	3391	3391			13.29		3328	3332	3231	3163	3359			8.39		4585	4423	4777	5280	5091				8.39		4523	4403	4904
	13.3	3237	3123	3089	3402	3523			13.3	3320	3200	3396	3490	3290			13.3		3402	3445	3434	3389	3389			13.3		3290	3348	3238	3167	3306			8.4		4431	4437	4807	5356	5091				8.4		4615	4442	4960
	13.31	3251	3188	3116	3374	3558			13.31	3318	3222	3379	3538	3288			13.31		3374	3409	3379	3416	3416			13.31		3288	3391	3194	3192	3308			8.41		4446	4330	4761	5265	5050				8.41		4694	4501	4985
	13.32	3201	3211	3142	3346	3552			13.32	3319	3252	3366	3586	3280			13.32		3346	3381	3326	3446	3446			13.32		3280	3388	3218	3166	3280			8.42		4582	4227	4731	5246	5095				8.42		4707	4587	5011
	13.33	3179	3183	3088	3310	3532			13.33	3363	3223	3369	3513	3255			13.33		3310	3388	3320	3461	3461			13.33		3255	3366	3244	3146	3289			8.43		4466	4253	4743	5330	5126				8.43		4661	4559	5164
	13.34	3222	3168	3062	3319	3578			13.34	3401	3240	3383	3481	3267			13.34		3319	3463	3384	3439	3439			13.34		3267	3383	3198	3181	3293			8.44		4485	4118	4786	5455	5236				8.44		4627	4574	5032
	13.35	3215	3169	3095	3389	3616			13.35	3395	3257	3410	3507	3315			13.35		3389	3515	3404	3420	3420			13.35		3315	3421	3204	3226	3315			8.45		4398	4212	4750	5448	5249				8.45		4641	4438	5139
	13.36	3195	3162	3092	3405	3589			13.36	3318	3217	3386	3533	3344			13.36		3405	3524	3319	3428	3428			13.36		3344	3420	3202	3223	3329			8.46		4397	4296	4642	5429	5117				8.46		4695	4528	5064
	13.37	3173	3178	3083	3431	3483			13.37	3261	3167	3384	3514	3361			13.37		3431	3531	3324	3396	3396			13.37		3361	3353	3203	3174	3314			8.47		4586	4167	4809	5307	5052				8.47		4619	4418	4946
	13.38	3221	3251	3090	3455	3482			13.38	3251	3201	3407	3503	3370			13.38		3455	3514	3342	3356	3356			13.38		3370	3331	3288	3170	3292			8.48		4508	4246	4737	5299	5132				8.48		4499	4488	4918
	13.39	3225	3224	3099	3426	3558			13.39	3266	3229	3387	3558	3317			13.39		3426	3500	3369	3372	3372			13.39		3317	3338	3299	3145	3296			8.49		4468	4236	4663	5489	4947				8.49		4560	4509	4897
	13.4	3178	3175	3066	3403	3573			13.4	3334	3263	3376	3572	3266			13.4		3403	3475	3446	3413	3413			13.4		3266	3344	3234	3066	3311			8.5		4416	4258	4741	5498	4937				8.5		4607	4440	4948
	13.41	3155	3185	3005	3413	3596			13.41	3371	3312	3386	3590	3286			13.41		3413	3476	3425	3423	3423			13.41		3286	3353	3215	3040	3333			8.51		4422	4328	4756	5362	5024				8.51		4606	4582	4938
	13.42	3130	3184	3044	3440	3576			13.42	3377	3307	3356	3586	3299			13.42		3440	3474	3401	3377	3377			13.42		3299	3357	3256	3130	3311			8.52		4480	4351	4700	5333	5191				8.52		4570	4594	4888
	13.43	3110	3182	3089	3471	3514			13.43	3359	3292	3374	3572	3262			13.43		3471	3471	3427	3365	3365			13.43		3262	3359	3287	3213	3250			8.53		4528	4280	4716	5389	5117				8.53		4587	4558	4926
	13.44	3141	3169	3105	3489	3490			13.44	3334	3263	3436	3539	3299			13.44		3489	3440	3416	3368	3368			13.44		3299	3358	3263	3180	3235			8.54		4625	4273	4743	5367	5096				8.54		4588	4546	4995
	13.45	3190	3134	3144	3470	3492			13.45	3310	3253	3413	3486	3326			13.45		3470	3415	3374	3383	3383			13.45		3326	3354	3271	3193	3205			8.55		4561	4196	4729	5350	4983				8.55		4567	4454	5015
	13.46	3186	3151	3131	3456	3525			13.46	3261	3278	3367	3520	3364			13.46		3456	3392	3346	3421	3421			13.46		3364	3311	3265	3243	3214			8.56		4435	4239	4708	5298	4857				8.56		4486	4433	5092
	13.47	3160	3166	3142	3353	3555			13.47	3207	3305	3389	3503	3359			13.47		3353	3392	3320	3451	3451			13.47		3359	3307	3256	3169	3276			8.57		4393	4313	4622	5368	5087				8.57		4476	4483	5060
	13.48	3181	3188	3165	3345	3584			13.48	3206	3316	3401	3413	3286			13.48		3345	3412	3309	3435	3435			13.48		3286	3348	3261	3125	3269			8.58		4414	4301	4497	5322	5126				8.58		4569	4438	4889
	13.49	3186	3172	3128	3369	3576			13.49	3244	3294	3375	3444	3265			13.49		3369	3416	3402	3415	3415			13.49		3265	3377	3237	3172	3253			8.59		4363	4292	4681	5279	5005				8.59		4433	4426	4711
	13.5	3135	3214	3069	3340	3476			13.5	3286	3270	3351	3494	3290			13.5		3340	3405	3383	3417	3417			13.5		3290	3382	3202	3137	3184			8.6		4469	4345	4576	5221	5014				8.6		4495	4384	4897
	13.51	3138	3183	3000	3389	3431			13.51	3323	3284	3402	3472	3325			13.51		3389	3414	3266	3386	3386			13.51		3325	3374	3159	3039	3222			8.61		4358	4249	4542	5174	5009				8.61		4525	4505	5011
	13.52	3149	3135	3007	3423	3500			13.52	3294	3255	3431	3477	3312			13.52		3423	3446	3294	3363	3363			13.52		3312	3399	3115	3030	3302			8.62		4415	4123	4654	5289	4912				8.62		4565	4500	4934
	13.53	3142	3146	3080	3423	3547			13.53	3262	3209	3383	3532	3268			13.53		3423	3438	3348	3380	3380			13.53		3268	3283	3148	3085	3343			8.63		4374	4142	4649	5274	4887				8.63		4488	4428	4984
	13.54	3105	3143	3130	3393	3614			13.54	3277	3196	3318	3509	3256			13.54		3393	3489	3322	3400	3400			13.54		3256	3324	3161	3108	3321			8.64		4397	4310	4749	5337	4868				8.64		4604	4410	4890
	13.55	3124	3147	3114	3350	3570			13.55	3336	3225	3310	3512	3278			13.55		3350	3550	3327	3393	3393			13.55		3278	3423	3168	3168	3320			8.65		4404	4316	4562	5284	5055				8.65		4577	4556	4845
	13.56	3160	3179	3059	3389	3530			13.56	3310	3270	3395	3522	3272			13.56		3389	3490	3390	3415	3415			13.56		3272	3462	3195	3186	3330			8.66		4512	4132	4643	5262	5228				8.66		4512	4520	4781
	13.57	3141	3167	3104	3429	3534			13.57	3291	3272	3411	3515	3301			13.57		3429	3447	3449	3439	3439			13.57		3301	3411	3235	3115	3314			8.67		4399	4267	4679	5172	5073				8.67		4412	4478	4881
	13.58	3114	3154	3136	3448	3500			13.58	3288	3256	3330	3515	3379			13.58		3448	3478	3412	3405	3405			13.58		3379	3358	3267	3114	3268			8.68		4409	4254	4609	5222	5033				8.68		4531	4320	4839
	13.59	3102	3160	3154	3393	3529			13.59	3300	3324	3313	3561	3310			13.59		3393	3464	3362	3394	3394			13.59		3310	3376	3240	3159	3256			8.69		4382	4161	4636	5305	5027				8.69		4526	4361	4913
	13.6	3125	3154	3158	3348	3573			13.6	3282	3378	3379	3569	3231			13.6		3348	3467	3346	3409	3409			13.6		3231	3398	3213	3185	3251			8.7		4285	4197	4594	5281	5021				8.7		4411	4510	4873
	13.61	3173	3173	3111	3434	3543			13.61	3249	3349	3410	3517	3263			13.61		3434	3488	3364	3412	3412			13.61		3263	3355	3219	3198	3257			8.71		4301	4198	4606	5136	4891				8.71		4421	4424	4958
	13.62	3194	3175	3098	3465	3488			13.62	3293	3319	3439	3494	3285			13.62		3465	3429	3372	3411	3411			13.62		3285	3329	3231	3156	3301			8.72		4268	4200	4697	5213	4935				8.72		4446	4414	4982
	13.63	3173	3170	3112	3413	3468			13.63	3347	3277	3456	3453	3289			13.63		3413	3386	3366	3395	3395			13.63		3289	3329	3222	3100	3291			8.73		4283	4139	4589	5255	4912				8.73		4422	4452	4807
	13.64	3133	3166	3107	3401	3527			13.64	3345	3209	3409	3469	3295			13.64		3401	3400	3378	3378	3378			13.64		3295	3312	3172	3070	3269			8.74		4462	4126	4400	5244	4832				8.74		4417	4404	4787
	13.65	3113	3132	3098	3411	3573			13.65	3305	3176	3349	3541	3308			13.65		3411	3413	3359	3387	3387			13.65		3308	3318	3137	3052	3305			8.75		4480	4200	4529	5311	4747				8.75		4472	4350	4873
	13.66	3134	3134	3048	3430	3532			13.66	3264	3203	3333	3553	3281			13.66		3430	3445	3307	3434	3434			13.66		3281	3395	3173	3048	3336			8.76		4452	4202	4650	5386	4778				8.76		4394	4388	4961
	13.67	3162	3174	3029	3393	3511			13.67	3278	3254	3340	3523	3270			13.67		3393	3452	3298	3406	3406			13.67		3270	3458	3217	3054	3272			8.77		4442	4214	4498	5214	4839				8.77		4457	4398	4890
	13.68	3216	3180	3042	3355	3561			13.68	3303	3261	3377	3506	3260			13.68		3355	3431	3379	3365	3365			13.68		3260	3459	3186	3076	3210			8.78		4359	4212	4505	5054	4929				8.78		4454	4410	4935
	13.69	3256	3121	3009	3398	3594			13.69	3259	3245	3416	3512	3253			13.69		3398	3481	3419	3405	3405			13.69		3253	3375	3117	3117	3227			8.79		4256	4260	4541	5187	4976				8.79		4473	4434	4806
	13.7	3192	3129	3009	3423	3621			13.7	3233	3255	3370	3502	3270			13.7		3423	3513	3393	3409	3409			13.7		3270	3379	3101	3101	3277			8.8		4321	4226	4627	5262	4756				8.8		4465	4521	4727
	13.71	3156	3178	3038	3389	3640			13.71	3240	3202	3358	3481	3266			13.71		3389	3478	3385	3414	3414			13.71		3266	3423	3147	3059	3298			8.81		4316	4183	4689	5207	4779				8.81		4471	4452	4815
	13.72	3172	3155	3076	3366	3565			13.72	3237	3208	3402	3501	3276			13.72		3366	3434	3384	3387	3387			13.72		3276	3359	3238	3059	3298			8.82		4252	4144	4566	5178	4866				8.82		4415	4405	4909
	13.73	3180	3165	3099	3383	3538			13.73	3256	3240	3402	3533	3271			13.73		3383	3445	3388	3362	3362			13.73		3271	3354	3261	3058	3276			8.83		4374	4243	4520	5284	4850				8.83		4408	4306	4901
	13.74	3180	3235	3104	3412	3559			13.74	3295	3256	3316	3532	3246			13.74		3412	3459	3357	3450	3450			13.74		3246	3350	3280	3147	3269			8.84		4323	4130	4481	5200	4898				8.84		4331	4285	4881
	13.75	3170	3193	3098	3412	3503			13.75	3311	3242	3292	3492	3317			13.75		3412	3483	3371	3507	3507			13.75		3317	3336	3201	3153	3258			8.85		4311	4191	4421	5158	4958				8.85		4358	4311	4751
	13.76	3152	3125	3056	3351	3462			13.76	3299	3290	3333	3516	3280			13.76		3351	3479	3392	3431	3431			13.76		3280	3331	3116	3093	3235			8.86		4368	4208	4383	5108	4967				8.86		4507	4395	4806
	13.77	3151	3066	3052	3372	3464			13.77	3272	3302	3402	3554	3204			13.77		3372	3391	3372	3407	3407			13.77		3204	3332	3108	3101	3267			8.87		4394	4209	4470	4951	4892				8.87		4365	4287	4894
	13.78	3160	3098	3083	3415	3535			13.78	3280	3247	3415	3498	3231			13.78		3415	3376	3311	3380	3380			13.78		3231	3330	3132	3068	3284			8.88		4381	4221	4394	5132	4855				8.88		4337	4383	4953
	13.79	3194	3227	3059	3360	3592			13.79	3247	3272	3330	3428	3326			13.79		3360	3437	3315	3317	3317			13.79		3326	3342	3181	3032	3299			8.89		4282	4233	4511	5028	4816				8.89		4458	4406	4837
	13.8	3196	3211	3046	3333	3541			13.8	3260	3260	3286	3463	3329			13.8		3333	3417	3379	3246	3246			13.8		3329	3368	3222	3086	3325			8.9		4275	4191	4546	5083	4846				8.9		4459	4334	4777
	13.81	3155	3136	3068	3357	3522			13.81	3351	3197	3277	3537	3310			13.81		3357	3371	3380	3274	3274			13.81		3310	3354	3237	3144	3252			8.91		4272	4121	4568	5176	4809				8.91		4467	4283	4817
	13.82	3104	3124	3078	3377	3572			13.82	3397	3200	3280	3550	3297			13.82		3377	3391	3377	3372	3372			13.82		3297	3351	3225	3146	3234			8.92		4236	4129	4542	5166	4787				8.92		4406	4328	4818
	13.83	3099	3138	3084	3365	3576			13.83	3358	3216	3295	3526	3234			13.83		3365	3449	3379	3368	3368			13.83		3234	3394	3203	3139	3291			8.93		4187	4187	4419	5033	4802				8.93		4409	4239	4765
	13.84	3125	3132	3115	3359	3535			13.84	3329	3206	3333	3505	3247			13.84		3359	3462	3357	3326	3326			13.84		3247	3371	3173	3145	3253			8.94		4268	4091	4471	4987	4824				8.94		4366	4331	4726
	13.85	3160	3114	3133	3358	3501			13.85	3375	3223	3373	3501	3308			13.85		3358	3431	3324	3362	3362			13.85		3308	3331	3156	3177	3269			8.95		4359	4169	4512	5038	4840				8.95		4247	4418	4762
	13.86	3166	3141	3093	3365	3488			13.86	3374	3257	3404	3509	3286			13.86		3365	3467	3330	3342	3342			13.86		3286	3343	3149	3161	3373			8.96		4309	4154	4530	5089	4832				8.96		4311	4346	4745
	13.87	3106	3163	3088	3383	3495			13.87	3308	3244	3396	3524	3272			13.87		3383	3515	3349	3281	3281			13.87		3272	3322	3133	3140	3385			8.97		4348	4137	4439	5054	4754				8.97		4398	4310	4729
	13.88	3113	3151	3132	3341	3495			13.88	3286	3212	3338	3493	3303			13.88		3341	3487	3359	3322	3322			13.88		3303	3283	3133	3125	3299			8.98		4376	4027	4424	5048	4782				8.98		4403	4318	4697
	13.89	3170	3137	3112	3291	3463			13.89	3335	3213	3348	3397	3308			13.89		3291	3468	3375	3394	3394			13.89		3308	3313	3163	3087	3224			8.99		4357	4062	4469	5001	4768				8.99		4375	4359	4710
	13.9	3157	3117	3110	3320	3480			13.9	3331	3234	3371	3381	3294			13.9		3320	3448	3374	3338	3338			13.9		3294	3301	3146	3099	3251			9		4277	4126	4533	4977	4753				9		4493	4246	4825
	13.91	3120	3097	3148	3365	3515			13.91	3279	3257	3400	3444	3276			13.91		3365	3407	3382	3298	3298			13.91		3276	3289	3084	3120	3316			9.01		4227	4189	4530	5114	4725				9.01		4449	4314	4725
	13.92	3046	3137	3089	3356	3509			13.92	3255	3252	3403	3443	3275			13.92		3356	3361	3385	3350	3350			13.92		3275	3340	3042	3084	3280			9.02		4297	4208	4543	5117	4825				9.02		4330	4313	4680
	13.93	3019	3138	3029	3289	3553			13.93	3278	3205	3326	3474	3261			13.93		3289	3384	3345	3433	3433			13.93		3261	3322	3059	3043	3267			9.03		4286	4050	4501	5196	4915				9.03		4306	4308	4627
	13.94	3072	3150	3066	3270	3576			13.94	3305	3190	3297	3509	3243			13.94		3270	3464	3397	3442	3442			13.94		3243	3245	3115	3086	3312			9.04		4200	4056	4388	5193	4903				9.04		4283	4345	4622
	13.95	3108	3146	3139	3328	3548			13.95	3307	3220	3351	3448	3261			13.95		3328	3444	3390	3381	3381			13.95		3261	3269	3120	3112	3292			9.05		4318	4068	4324	5061	4856				9.05		4241	4355	4590
	13.96	3144	3149	3117	3315	3543			13.96	3298	3216	3366	3412	3259			13.96		3315	3366	3372	3335	3335			13.96		3259	3342	3157	3085	3258			9.06		4274	4045	4395	5057	4663				9.06		4313	4303	4554
	13.97	3191	3140	3041	3300	3517			13.97	3234	3229	3397	3433	3242			13.97		3300	3383	3387	3385	3385			13.97		3242	3354	3159	3113	3270			9.07		4263	4096	4403	5046	4753				9.07		4376	4203	4796
	13.98	3194	3115	3050	3357	3469			13.98	3210	3252	3463	3497	3222			13.98		3357	3415	3344	3395	3395			13.98		3222	3352	3122	3106	3236			9.08		4217	4026	4419	5057	4777				9.08		4347	4207	4820
	13.99	3152	3118	3058	3384	3455			13.99	3248	3256	3418	3486	3265			13.99		3384	3447	3280	3368	3368			13.99		3265	3368	3141	3014	3204			9.09		4227	4173	4315	5047	4794				9.09		4506	4268	4829
	14	3143	3132	3040	3357	3473			14	3282	3256	3313	3429	3311			14		3357	3509	3274	3366	3366			14		3311	3318	3214	2966	3243			9.1		4179	4158	4284	4941	4789				9.1		4376	4292	4762
	14.01	3155	3165	3000	3360	3548			14.01	3328	3274	3262	3444	3324			14.01		3360	3476	3329	3338	3338			14.01		3324	3242	3249	3034	3265			9.11		4191	4004	4260	4882	4687				9.11		4281	4302	4603
	14.02	3174	3186	2965	3380	3600			14.02	3344	3277	3278	3504	3343			14.02		3380	3415	3331	3343	3343			14.02		3343	3249	3206	3060	3260			9.12		4160	4088	4354	4998	4758				9.12		4325	4264	4668
	14.03	3156	3136	3023	3391	3562			14.03	3370	3241	3300	3482	3320			14.03		3391	3439	3288	3398	3398			14.03		3320	3327	3128	3052	3283			9.13		4239	4065	4323	5017	4759				9.13		4292	4286	4626
	14.04	3099	3101	3081	3388	3528			14.04	3340	3182	3322	3414	3284			14.04		3388	3454	3298	3400	3400			14.04		3284	3362	3118	3093	3271			9.14		4318	4091	4285	4981	4770				9.14		4255	4265	4633
	14.05	3112	3129	3073	3350	3510			14.05	3254	3169	3331	3435	3287			14.05		3350	3453	3318	3379	3379			14.05		3287	3329	3164	3109	3254			9.15		4234	4040	4246	4938	4706				9.15		4266	4221	4632
	14.06	3172	3137	3052	3342	3514			14.06	3240	3140	3310	3466	3290			14.06		3342	3460	3308	3374	3374			14.06		3290	3300	3193	3093	3260			9.16		4282	4068	4217	5029	4588				9.16		4319	4266	4590
	14.07	3184	3097	3051	3331	3512			14.07	3300	3090	3308	3513	3282			14.07		3331	3450	3295	3369	3369			14.07		3282	3267	3199	3038	3238			9.17		4308	4108	4379	5060	4563				9.17		4337	4357	4652
	14.08	3124	3094	3049	3320	3541			14.08	3302	3181	3338	3520	3243			14.08		3320	3443	3298	3379	3379			14.08		3243	3292	3179	3013	3251			9.18		4246	4120	4434	4985	4713				9.18		4287	4252	4668
	14.09	3088	3112	3082	3367	3564			14.09	3280	3248	3330	3447	3245			14.09		3367	3436	3327	3379	3379			14.09		3245	3357	3159	3096	3225			9.19		4223	4150	4443	4919	4799				9.19		4350	4114	4531
	14.1	3075	3129	3101	3393	3539			14.1	3260	3235	3337	3456	3237			14.1		3393	3417	3330	3367	3367			14.1		3237	3352	3166	3125	3182			9.2		4312	4282	4422	4871	4694				9.2		4329	4170	4566
	14.11	3085	3122	3106	3365	3540			14.11	3240	3231	3372	3477	3274			14.11		3365	3400	3328	3372	3372			14.11		3274	3331	3158	3089	3247			9.21		4206	4166	4389	4937	4673				9.21		4300	4241	4580
	14.12	3108	3104	3054	3322	3575			14.12	3220	3259	3396	3463	3335			14.12		3322	3384	3372	3367	3367			14.12		3335	3291	3116	3114	3239			9.22		4179	4044	4289	4915	4804				9.22		4303	4319	4639
	14.13	3143	3129	3033	3298	3550			14.13	3253	3265	3362	3442	3302			14.13		3298	3354	3360	3388	3388			14.13		3302	3269	3081	3129	3207			9.23		4124	4084	4339	4936	4722				9.23		4353	4272	4695
	14.14	3183	3162	3077	3316	3453			14.14	3269	3260	3308	3464	3218			14.14		3316	3382	3301	3351	3351			14.14		3218	3332	3079	3093	3238			9.24		4087	4140	4356	4935	4757				9.24		4391	4356	4597
	14.15	3206	3165	3024	3348	3427			14.15	3282	3311	3354	3487	3218			14.15		3348	3455	3319	3333	3333			14.15		3218	3308	3100	3078	3292			9.25		4188	4043	4348	4954	4754				9.25		4277	4344	4570
	14.16	3195	3130	3028	3337	3497			14.16	3299	3308	3426	3452	3252			14.16		3337	3454	3339	3315	3315			14.16		3252	3263	3133	3094	3344			9.26		4133	4016	4339	4908	4706				9.26		4222	4295	4583
	14.17	3154	3087	3074	3305	3536			14.17	3268	3203	3413	3446	3244			14.17		3305	3439	3301	3307	3307			14.17		3244	3282	3167	3058	3338			9.27		4189	4012	4292	4911	4804				9.27		4244	4326	4596
	14.18	3123	3048	3096	3308	3486			14.18	3246	3152	3395	3481	3225			14.18		3308	3483	3256	3366	3366			14.18		3225	3316	3155	3100	3264			9.28		4259	4009	4171	4865	4855				9.28		4428	4281	4612
	14.19	3097	3085	3075	3338	3398			14.19	3229	3188	3392	3515	3208			14.19		3338	3503	3321	3355	3355			14.19		3208	3354	3139	3166	3205			9.29		4134	4069	4144	4739	4719				9.29		4323	4301	4550
	14.2	3059	3095	3054	3350	3419			14.2	3215	3231	3344	3518	3236			14.2		3350	3478	3336	3369	3369			14.2		3236	3320	3105	3140	3231			9.3		4180	3949	4246	4847	4730				9.3		4306	4310	4561
	14.21	3072	3061	3074	3320	3493			14.21	3223	3243	3284	3471	3272			14.21		3320	3471	3294	3360	3360			14.21		3272	3239	3094	3147	3252			9.31		4119	3954	4314	4982	4683				9.31		4284	4350	4543
	14.22	3142	3077	3038	3351	3505			14.22	3238	3227	3293	3460	3256			14.22		3351	3487	3341	3327	3327			14.22		3256	3225	3147	3162	3254			9.32		4103	3996	4327	4909	4634				9.32		4235	4287	4610
	14.23	3124	3062	3044	3334	3495			14.23	3245	3224	3328	3487	3220			14.23		3334	3437	3392	3328	3328			14.23		3220	3265	3191	3145	3266			9.33		4116	4020	4431	5062	4653				9.33		4318	4200	4571
	14.24	3102	3074	3048	3275	3484			14.24	3274	3252	3337	3476	3264			14.24		3275	3391	3378	3314	3314			14.24		3264	3285	3220	3123	3302			9.34		4084	4052	4366	4992	4730				9.34		4290	4276	4616
	14.25	3150	3158	3006	3331	3466			14.25	3301	3246	3331	3469	3327			14.25		3331	3412	3376	3347	3347			14.25		3327	3293	3219	3072	3305			9.35		4175	4007	4233	4905	4715				9.35		4265	4245	4593
	14.26	3200	3187	3020	3348	3472			14.26	3273	3180	3330	3489	3298			14.26		3348	3417	3394	3388	3388			14.26		3298	3363	3237	3075	3263			9.36		4189	3921	4323	4810	4578				9.36		4321	4159	4602
	14.27	3191	3132	3061	3307	3518			14.27	3232	3233	3383	3495	3266			14.27		3307	3448	3376	3387	3387			14.27		3266	3421	3244	3122	3272			9.37		4057	3989	4406	4773	4611				9.37		4228	4121	4653
	14.28	3148	3092	3043	3308	3565			14.28	3239	3287	3418	3510	3261			14.28		3308	3463	3349	3386	3386			14.28		3261	3374	3173	3102	3306			9.38		4029	4052	4383	4847	4658				9.38		4228	4208	4644
	14.29	3166	3083	3027	3323	3550			14.29	3260	3255	3403	3471	3263			14.29		3323	3446	3322	3377	3377			14.29		3263	3337	3111	3077	3286			9.39		4042	4066	4251	4999	4572				9.39		4329	4257	4589
	14.3	3139	3132	3041	3352	3492			14.3	3256	3246	3406	3403	3285			14.3		3352	3428	3317	3313	3313			14.3		3285	3305	3114	3090	3221			9.4		3986	4098	4290	5022	4453				9.4		4284	4249	4535
	14.31	3117	3156	3088	3360	3486			14.31	3207	3223	3364	3412	3275			14.31		3360	3429	3375	3280	3280			14.31		3275	3276	3152	3093	3211			9.41		3946	3976	4282	4975	4532				9.41		4161	4214	4606
	14.32	3077	3094	3107	3376	3492			14.32	3208	3189	3295	3452	3292			14.32		3376	3439	3371	3321	3321			14.32		3292	3303	3120	3078	3253			9.42		4113	3946	4224	4882	4640				9.42		4180	4202	4601
	14.33	3086	3115	3088	3395	3533			14.33	3221	3139	3269	3484	3286			14.33		3395	3389	3295	3376	3376			14.33		3286	3301	3093	3093	3272			9.43		4075	3932	4257	4846	4631				9.43		4209	4261	4483
	14.34	3155	3157	3073	3353	3571			14.34	3220	3123	3279	3557	3272			14.34		3353	3374	3257	3441	3441			14.34		3272	3309	3130	3087	3279			9.44		4098	3884	4328	4831	4607				9.44		4149	4171	4522
	14.35	3124	3115	3133	3316	3518			14.35	3267	3167	3299	3533	3288			14.35		3316	3395	3244	3463	3463			14.35		3288	3331	3140	3044	3275			9.45		4147	3971	4284	4829	4651				9.45		4123	4113	4616
	14.36	3101	3090	3094	3306	3506			14.36	3266	3201	3287	3483	3266			14.36		3306	3379	3242	3427	3427			14.36		3266	3265	3139	3024	3264			9.46		4162	4020	4192	4720	4609				9.46		4245	4010	4552
	14.37	3108	3062	2982	3289	3518			14.37	3250	3216	3310	3450	3216			14.37		3289	3355	3258	3383	3383			14.37		3216	3225	3133	3028	3254			9.47		4217	4083	4278	4861	4610				9.47		4269	4032	4551
	14.38	3114	3012	2986	3343	3471			14.38	3270	3224	3345	3395	3248			14.38		3343	3384	3211	3349	3349			14.38		3248	3274	3123	3051	3297			9.48		4242	4026	4242	4800	4546				9.48		4138	4158	4542
	14.39	3097	3010	2968	3383	3465			14.39	3258	3165	3295	3378	3321			14.39		3383	3404	3176	3304	3304			14.39		3321	3316	3145	3062	3339			9.49		4199	3958	4199	4797	4482				9.49		4082	4149	4590
	14.4	3085	3095	2988	3311	3497			14.4	3231	3176	3282	3467	3294			14.4		3311	3373	3230	3295	3295			14.4		3294	3279	3191	3049	3260			9.5		4112	3950	4291	4757	4574				9.5		4045	4115	4450
	14.41	3095	3173	3038	3319	3494			14.41	3293	3280	3308	3537	3243			14.41		3319	3355	3279	3306	3306			14.41		3243	3214	3140	3016	3211			9.51		4027	3987	4280	4783	4597				9.51		4192	4119	4502
	14.42	3143	3140	3019	3332	3500			14.42	3323	3281	3272	3468	3191			14.42		3332	3375	3283	3329	3329			14.42		3191	3215	3128	3002	3243			9.52		4038	4005	4229	4814	4560				9.52		4260	4052	4484
	14.43	3183	3099	2986	3312	3511			14.43	3268	3210	3305	3413	3182			14.43		3312	3386	3243	3338	3338			14.43		3182	3264	3164	3021	3292			9.53		4055	3973	4222	4840	4599				9.53		4179	4210	4424
	14.44	3151	3077	2962	3343	3505			14.44	3232	3193	3385	3422	3224			14.44		3343	3405	3243	3313	3313			14.44		3224	3292	3133	3055	3339			9.54		3989	3938	4210	4796	4598				9.54		4116	4196	4482
	14.45	3130	3065	2975	3369	3456			14.45	3213	3219	3372	3413	3257			14.45		3369	3434	3249	3321	3321			14.45		3257	3245	3110	3105	3310			9.55		4033	3924	4258	4679	4550				9.55		4192	4114	4628
	14.46	3157	3116	3010	3355	3394			14.46	3225	3171	3331	3381	3254			14.46		3355	3404	3235	3372	3372			14.46		3254	3236	3104	3113	3243			9.56		3980	3914	4264	4659	4565				9.56		4252	4111	4571
	14.47	3143	3165	3008	3295	3415			14.47	3266	3143	3282	3446	3220			14.47		3295	3411	3321	3370	3370			14.47		3220	3279	3159	3089	3225			9.57		4000	3898	4308	4691	4593				9.57		4222	4113	4539
	14.48	3130	3162	2982	3280	3450			14.48	3283	3157	3233	3511	3239			14.48		3280	3461	3426	3312	3312			14.48		3239	3281	3192	3038	3256			9.58		4040	3833	4286	4817	4473				9.58		4157	4081	4514
	14.49	3133	3122	3015	3310	3440			14.49	3281	3153	3263	3494	3308			14.49		3310	3419	3383	3277	3277			14.49		3308	3302	3158	3060	3248			9.59		3985	3831	4211	4784	4496				9.59		4161	3981	4434
	14.5	3097	3105	3076	3294	3429			14.5	3269	3163	3322	3497	3293			14.5		3294	3372	3332	3254	3254			14.5		3293	3334	3173	3138	3223			9.6		3897	3956	4147	4809	4624				9.6		4174	4028	4517
	14.51	3109	3088	3052	3287	3479			14.51	3257	3189	3361	3478	3228			14.51		3287	3376	3345	3275	3275			14.51		3228	3287	3192	3108	3203			9.61		3925	3981	4210	4844	4601				9.61		4160	4170	4541
	14.52	3104	3064	2979	3276	3525			14.52	3228	3195	3347	3442	3197			14.52		3276	3390	3300	3304	3304			14.52		3197	3222	3174	3062	3193			9.62		3996	3930	4144	4758	4604				9.62		4243	4210	4532
	14.53	3040	3078	2942	3283	3526			14.53	3221	3207	3317	3451	3155			14.53		3283	3365	3290	3335	3335			14.53		3155	3214	3151	3025	3197			9.63		4130	3957	4126	4730	4685				9.63		4176	4167	4481
	14.54	3036	3101	2952	3320	3556			14.54	3246	3238	3332	3480	3161			14.54		3320	3364	3301	3354	3354			14.54		3161	3233	3128	3027	3198			9.64		4067	3947	4159	4738	4614				9.64		4190	4052	4527
	14.55	3076	3135	3023	3337	3531			14.55	3223	3228	3314	3481	3220			14.55		3337	3391	3309	3351	3351			14.55		3220	3237	3111	3097	3221			9.65		4021	3854	4241	4846	4592				9.65		4238	4106	4501
	14.56	3080	3115	3100	3348	3487			14.56	3232	3181	3287	3442	3277			14.56		3348	3397	3346	3337	3337			14.56		3277	3235	3105	3129	3222			9.66		4026	3941	4173	4707	4551				9.66		4251	4189	4510
	14.57	3063	3077	3071	3335	3475			14.57	3257	3158	3316	3424	3317			14.57		3335	3416	3348	3357	3357			14.57		3317	3286	3153	3116	3220			9.67		3993	3898	4219	4658	4637				9.67		4090	4188	4536
	14.58	3094	3080	3031	3324	3469			14.58	3207	3133	3320	3437	3289			14.58		3324	3392	3346	3377	3377			14.58		3289	3311	3176	3102	3223			9.68		4026	3854	4182	4761	4692				9.68		4031	4080	4503
	14.59	3127	3098	3032	3291	3492			14.59	3204	3096	3297	3410	3245			14.59		3291	3379	3284	3365	3365			14.59		3245	3286	3091	3095	3211			9.69		4018	3794	4153	4778	4648				9.69		4097	4108	4457
	14.6	3108	3116	2999	3203	3477			14.6	3246	3113	3301	3391	3254			14.6		3203	3408	3281	3332	3332			14.6		3254	3301	3053	3086	3160			9.7		3894	3877	4150	4709	4628				9.7		4094	4091	4364
	14.61	3121	3090	2990	3202	3471			14.61	3221	3175	3339	3413	3233			14.61		3202	3395	3343	3297	3297			14.61		3233	3295	3085	3099	3158			9.71		3967	3955	4113	4735	4621				9.71		4113	4086	4427
	14.62	3124	3095	3004	3298	3470			14.62	3173	3179	3319	3467	3211			14.62		3298	3383	3321	3334	3334			14.62		3211	3253	3125	3055	3230			9.72		4023	3888	4228	4622	4561				9.72		4169	4086	4411
	14.63	3082	3103	3009	3311	3501			14.63	3214	3158	3296	3479	3242			14.63		3311	3393	3310	3340	3340			14.63		3242	3247	3151	2971	3256			9.73		4049	3886	4245	4627	4508				9.73		4189	4113	4451
	14.64	3071	3090	3004	3319	3552			14.64	3277	3190	3322	3457	3215			14.64		3319	3394	3347	3321	3321			14.64		3215	3277	3124	3006	3272			9.74		4116	3847	4137	4692	4442				9.74		4139	4168	4450
	14.65	3102	3129	2989	3350	3497			14.65	3274	3234	3318	3478	3226			14.65		3350	3387	3344	3336	3336			14.65		3226	3300	3142	3067	3269			9.75		4052	3895	4081	4637	4480				9.75		4135	4064	4382
	14.66	3113	3137	2989	3298	3446			14.66	3261	3236	3365	3437	3264			14.66		3298	3371	3280	3320	3320			14.66		3264	3291	3183	3059	3232			9.76		4002	3887	4062	4690	4380				9.76		4127	3995	4343
	14.67	3094	3083	2976	3264	3438			14.67	3269	3199	3389	3445	3218			14.67		3264	3351	3204	3293	3293			14.67		3218	3291	3188	3060	3211			9.77		4002	3870	4086	4754	4352				9.77		4115	4075	4383
	14.68	3095	3081	2980	3300	3447			14.68	3253	3193	3372	3495	3208			14.68		3300	3322	3174	3296	3296			14.68		3208	3280	3175	3077	3203			9.78		4109	3906	4136	4697	4464				9.78		4122	4065	4376
	14.69	3072	3102	3024	3330	3495			14.69	3220	3204	3378	3506	3218			14.69		3330	3309	3204	3321	3321			14.69		3218	3294	3158	3102	3219			9.79		4051	3856	4093	4645	4473				9.79		4076	4045	4364
	14.7	3052	3096	3070	3353	3515			14.7	3217	3190	3375	3535	3207			14.7		3353	3328	3264	3312	3312			14.7		3207	3317	3151	3097	3255			9.8		4001	3849	4037	4646	4373				9.8		4058	4116	4354
	14.71	3109	3096	3038	3399	3468			14.71	3208	3161	3376	3533	3221			14.71		3399	3376	3327	3272	3272			14.71		3221	3237	3132	3029	3264			9.81		3921	3862	4091	4597	4363				9.81		4104	4056	4392
	14.72	3154	3102	2995	3368	3453			14.72	3207	3179	3338	3502	3238			14.72		3368	3404	3337	3289	3289			14.72		3238	3179	3123	3043	3231			9.82		3898	3944	4100	4671	4452				9.82		4077	4041	4399
	14.73	3120	3073	3015	3262	3472			14.73	3234	3195	3276	3454	3205			14.73		3262	3373	3300	3297	3297			14.73		3205	3206	3117	3111	3233			9.83		3942	3924	4094	4694	4455				9.83		4139	4044	4438
	14.74	3079	3046	3024	3204	3496			14.74	3251	3164	3269	3444	3211			14.74		3204	3366	3232	3293	3293			14.74		3211	3246	3089	3122	3274			9.84		3979	3886	4122	4646	4505				9.84		4202	4114	4475
	14.75	3090	3134	3010	3244	3491			14.75	3243	3155	3272	3498	3288			14.75		3244	3387	3263	3328	3328			14.75		3288	3217	3085	3107	3282			9.85		4072	3879	4042	4592	4471				9.85		4053	4089	4455
	14.76	3087	3173	3016	3324	3489			14.76	3233	3182	3303	3504	3293			14.76		3324	3370	3352	3331	3331			14.76		3293	3187	3107	3106	3267			9.86		4066	3839	4002	4559	4513				9.86		4087	4047	4458
	14.77	3077	3057	3027	3374	3501			14.77	3233	3152	3307	3472	3271			14.77		3374	3407	3361	3327	3327			14.77		3271	3227	3101	3137	3227			9.87		3914	3873	4054	4626	4386				9.87		4174	4115	4486
	14.78	3127	3027	3049	3356	3474			14.78	3255	3108	3260	3478	3294			14.78		3356	3403	3339	3322	3322			14.78		3294	3261	3078	3083	3153			9.88		3912	3833	4152	4580	4289				9.88		4101	4160	4491
	14.79	3101	3102	3024	3345	3450			14.79	3237	3116	3257	3442	3291			14.79		3345	3368	3347	3291	3291			14.79		3291	3320	3066	3021	3140			9.89		3916	3874	4056	4636	4332				9.89		3967	4059	4415
	14.8	3059	3117	2960	3338	3434			14.8	3184	3145	3263	3391	3238			14.8		3338	3357	3329	3286	3286			14.8		3238	3353	3062	3051	3220			9.9		3923	3853	4099	4684	4461				9.9		4027	3974	4333
	14.81	3096	3108	3005	3283	3426			14.81	3216	3156	3254	3415	3226			14.81		3283	3345	3274	3265	3265			14.81		3226	3318	3091	3046	3256			9.91		3966	3821	4140	4642	4378				9.91		4004	3991	4306
	14.82	3121	3110	3037	3275	3419			14.82	3216	3143	3279	3422	3269			14.82		3275	3380	3250	3240	3240			14.82		3269	3241	3073	3072	3251			9.92		3949	3785	3996	4780	4298				9.92		4042	4057	4369
	14.83	3137	3083	3060	3306	3446			14.83	3209	3163	3314	3437	3266			14.83		3306	3365	3240	3281	3281			14.83		3266	3223	3142	3084	3310			9.93		4009	3808	4115	4685	4314				9.93		4081	4103	4412
	14.84	3140	3082	3107	3324	3443			14.84	3238	3170	3322	3449	3231			14.84		3324	3380	3306	3313	3313			14.84		3231	3257	3229	3045	3309			9.94		3988	3921	4139	4740	4346				9.94		4142	4015	4406
	14.85	3113	3113	3080	3347	3466			14.85	3231	3134	3348	3429	3236			14.85		3347	3434	3323	3323	3323			14.85		3236	3279	3153	3023	3261			9.95		3986	3932	4146	4615	4339				9.95		4082	4050	4460
	14.86	3102	3138	3059	3327	3490			14.86	3216	3163	3328	3424	3228			14.86		3327	3427	3284	3357	3357			14.86		3228	3332	3137	3055	3277			9.96		3935	3888	4099	4583	4408				9.96		4052	4061	4429
	14.87	3103	3158	3035	3266	3490			14.87	3197	3176	3316	3461	3176			14.87		3266	3367	3259	3401	3401			14.87		3176	3339	3156	3090	3259			9.97		3986	3864	3997	4674	4363				9.97		4033	4029	4359
	14.88	3076	3155	2964	3255	3510			14.88	3233	3159	3333	3495	3197			14.88		3255	3345	3251	3369	3369			14.88		3197	3266	3130	3082	3245			9.98		3959	3862	4141	4671	4439				9.98		3987	4049	4433
	14.89	3046	3117	2940	3292	3485			14.89	3222	3145	3289	3484	3224			14.89		3292	3393	3299	3318	3318			14.89		3224	3261	3095	3069	3277			9.99		3976	3888	4146	4691	4445				9.99		4011	4097	4374
	14.9	3044	3114	2926	3311	3508			14.9	3170	3157	3232	3484	3271			14.9		3311	3414	3336	3335	3335			14.9		3271	3258	3093	3022	3250			10		3925	3920	4041	4669	4396				10		3936	4062	4400
	14.91	3040	3096	2929	3315	3538			14.91	3193	3191	3206	3488	3311			14.91		3315	3396	3312	3378	3378			14.91		3311	3237	3096	3003	3198			10.01		3841	3910	3996	4577	4328				10.01		3981	4033	4429
	14.92	3070	3042	3003	3305	3549			14.92	3212	3187	3224	3427	3279			14.92		3305	3400	3298	3392	3392			14.92		3279	3259	3091	3003	3201			10.02		3830	3822	3988	4542	4285				10.02		4072	3919	4374
	14.93	3117	3051	3026	3315	3556			14.93	3245	3149	3288	3384	3228			14.93		3315	3447	3272	3382	3382			14.93		3228	3246	3112	3002	3236			10.03		3949	3805	4027	4571	4359				10.03		4102	3969	4277
	14.94	3075	3066	3000	3361	3540			14.94	3292	3152	3304	3373	3231			14.94		3361	3445	3228	3337	3337			14.94		3231	3183	3119	3034	3258			10.04		3915	3816	4003	4578	4436				10.04		4042	4060	4256
	14.95	3049	3091	3019	3381	3503			14.95	3245	3176	3271	3369	3245			14.95		3381	3397	3210	3324	3324			14.95		3245	3206	3066	3039	3280			10.05		3865	3796	3980	4558	4512				10.05		4062	4123	4272
	14.96	3059	3131	3010	3359	3448			14.96	3186	3157	3256	3406	3219			14.96		3359	3385	3197	3295	3295			14.96		3219	3286	3042	3034	3306			10.06		3926	3807	4065	4587	4416				10.06		4047	4089	4233
	14.97	3055	3100	2986	3314	3427			14.97	3203	3138	3294	3432	3203			14.97		3314	3389	3243	3279	3279			14.97		3203	3327	3080	3029	3304			10.07		3816	3733	4067	4542	4410				10.07		4072	4033	4280
	14.98	3059	3059	2983	3267	3457			14.98	3262	3117	3319	3484	3221			14.98		3267	3399	3336	3357	3357			14.98		3221	3319	3149	3012	3287			10.08		3838	3716	4005	4615	4408				10.08		4107	3979	4265
	14.99	3051	3094	2990	3254	3491			14.99	3276	3126	3269	3497	3206			14.99		3254	3402	3356	3376	3376			14.99		3206	3267	3137	3032	3265			10.09		4022	3664	4044	4520	4529				10.09		3990	4024	4259
	15	3030	3120	2996	3319	3465			15	3236	3164	3236	3432	3180			15		3319	3377	3318	3334	3334			15		3180	3216	3082	2986	3241			10.1		3970	3714	3949	4567	4449				10.1		4071	3972	4364
	15.01	3026	3055	2981	3373	3507			15.01	3232	3158	3275	3391	3209			15.01		3373	3330	3290	3335	3335			15.01		3209	3198	3085	2986	3232			10.11		3932	3777	3934	4539	4382				10.11		4106	4069	4352
	15.02	3011	2993	3031	3354	3511			15.02	3271	3099	3308	3409	3181			15.02		3354	3327	3296	3321	3321			15.02		3181	3251	3100	3049	3241			10.12		3796	3705	3978	4490	4381				10.12		4030	4034	4237
	15.03	3042	3014	3048	3267	3465			15.03	3250	3115	3287	3424	3169			15.03		3267	3313	3276	3302	3302			15.03		3169	3289	3108	3013	3289			10.13		3821	3711	4013	4543	4412				10.13		3982	3991	4268
	15.04	3061	3056	2981	3219	3544			15.04	3235	3214	3321	3488	3199			15.04		3219	3320	3202	3299	3299			15.04		3199	3275	3091	3014	3290			10.14		3914	3707	4009	4592	4367				10.14		4004	3998	4271
	15.05	3053	3069	2908	3219	3550			15.05	3246	3244	3399	3559	3197			15.05		3219	3349	3202	3246	3246			15.05		3197	3294	3120	3037	3219			10.15		3783	3779	4000	4504	4353				10.15		4042	3981	4302
	15.06	3035	3108	2918	3224	3493			15.06	3239	3165	3403	3514	3160			15.06		3224	3359	3225	3232	3232			15.06		3160	3318	3132	3053	3188			10.16		3841	3746	4073	4482	4384				10.16		3978	4044	4331
	15.07	3004	3106	2969	3248	3500			15.07	3246	3187	3327	3467	3142			15.07		3248	3332	3213	3267	3267			15.07		3142	3277	3159	3076	3189			10.17		3889	3759	4001	4562	4422				10.17		3966	3968	4281
	15.08	3007	3028	2957	3270	3478			15.08	3237	3207	3271	3469	3218			15.08		3270	3327	3238	3303	3303			15.08		3218	3248	3160	3093	3167			10.18		3915	3810	4040	4570	4405				10.18		4007	3964	4267
	15.09	3031	2990	2989	3257	3438			15.09	3242	3170	3259	3438	3266			15.09		3257	3383	3266	3339	3339			15.09		3266	3298	3130	3073	3142			10.19		3852	3764	4072	4553	4430				10.19		4050	4036	4243
	15.1	3082	3020	3040	3236	3503			15.1	3231	3179	3262	3448	3195			15.1		3236	3375	3268	3342	3342			15.1		3195	3351	3090	3001	3193			10.2		3803	3727	3991	4627	4460				10.2		4107	4011	4231
	15.11	3111	3074	3017	3285	3559			15.11	3204	3186	3282	3488	3176			15.11		3285	3315	3294	3344	3344			15.11		3176	3311	3053	2984	3241			10.21		3812	3738	3958	4694	4416				10.21		4081	4009	4229
	15.12	3104	3124	2963	3357	3527			15.12	3179	3186	3317	3491	3243			15.12		3357	3325	3269	3348	3348			15.12		3243	3216	3073	3031	3286			10.22		3903	3781	4009	4549	4384				10.22		3991	4090	4293
	15.13	3090	3118	2956	3314	3487			15.13	3139	3182	3356	3485	3269			15.13		3314	3329	3193	3326	3326			15.13		3269	3203	3095	3058	3307			10.23		3885	3768	4033	4482	4360				10.23		3987	4053	4343
	15.14	3047	3078	2995	3278	3475			15.14	3158	3166	3377	3443	3281			15.14		3278	3353	3188	3328	3328			15.14		3281	3240	3072	3052	3267			10.24		3841	3782	4062	4591	4308				10.24		4016	3970	4343
	15.15	3035	3071	2992	3317	3500			15.15	3208	3134	3354	3413	3292			15.15		3317	3375	3254	3338	3338			15.15		3292	3223	3036	3075	3228			10.25		3833	3790	4003	4541	4289				10.25		4041	3983	4240
	15.16	3093	3088	2970	3321	3493			15.16	3231	3086	3307	3426	3235			15.16		3321	3351	3310	3354	3354			15.16		3235	3236	3027	3060	3190			10.26		3757	3759	3997	4469	4363				10.26		4085	3977	4245
	15.17	3142	3095	2978	3292	3461			15.17	3235	3099	3272	3446	3179			15.17		3292	3346	3287	3361	3361			15.17		3179	3287	3072	3061	3213			10.27		3717	3793	3951	4481	4459				10.27		3970	3880	4245
	15.18	3109	3093	2953	3291	3462			15.18	3216	3102	3255	3531	3190			15.18		3291	3375	3241	3339	3339			15.18		3190	3251	3149	3097	3245			10.28		3795	3759	3909	4471	4480				10.28		3931	3799	4288
	15.19	3070	3125	2946	3327	3497			15.19	3213	3117	3265	3525	3197			15.19		3327	3404	3247	3311	3311			15.19		3197	3174	3202	3057	3221			10.29		3800	3793	3897	4511	4418				10.29		3960	3860	4322
	15.2	3036	3132	2990	3282	3506			15.2	3208	3195	3294	3474	3194			15.2		3282	3415	3306	3291	3291			15.2		3194	3231	3188	3040	3214			10.3		3800	3820	3938	4490	4357				10.3		3965	3904	4314
	15.21	3034	3079	2994	3255	3524			15.21	3166	3218	3320	3459	3225			15.21		3255	3468	3310	3272	3272			15.21		3225	3294	3133	3031	3235			10.31		3891	3824	4016	4527	4373				10.31		4011	3864	4335
	15.22	3046	3055	2973	3304	3568			15.22	3158	3180	3324	3389	3254			15.22		3304	3477	3275	3237	3237			15.22		3254	3240	3098	3019	3285			10.32		3914	3742	4061	4648	4311				10.32		4030	3912	4289
	15.23	3072	3078	2930	3312	3555			15.23	3168	3187	3323	3416	3201			15.23		3312	3380	3252	3225	3225			15.23		3201	3237	3086	3055	3241			10.33		3858	3675	3972	4551	4394				10.33		4039	3990	4209
	15.24	3097	3114	2940	3317	3554			15.24	3207	3193	3261	3460	3164			15.24		3317	3360	3245	3245	3245			15.24		3164	3250	3040	3042	3191			10.34		3847	3731	3948	4543	4272				10.34		4019	4030	4270
	15.25	3103	3116	2996	3270	3521			15.25	3232	3200	3259	3481	3178			15.25		3270	3378	3281	3270	3270			15.25		3178	3262	3079	2984	3229			10.35		3881	3780	3979	4521	4270				10.35		3889	3898	4233
	15.26	3117	3112	3006	3252	3465			15.26	3211	3222	3292	3481	3202			15.26		3252	3333	3291	3275	3275			15.26		3202	3227	3094	3017	3279			10.36		3942	3796	3973	4605	4401				10.36		3944	3942	4219
	15.27	3107	3058	2998	3290	3448			15.27	3226	3204	3258	3424	3180			15.27		3290	3321	3275	3291	3291			15.27		3180	3213	3019	3030	3271			10.37		3854	3735	3996	4460	4370				10.37		4014	3926	4171
	15.28	3132	2994	2991	3282	3415			15.28	3224	3146	3261	3419	3175			15.28		3282	3369	3264	3291	3291			15.28		3175	3274	2991	2995	3226			10.38		3875	3679	4005	4392	4385				10.38		4009	3957	4173
	15.29	3168	3020	3005	3264	3404			15.29	3217	3142	3283	3417	3222			15.29		3264	3414	3257	3277	3277			15.29		3222	3321	3044	3006	3174			10.39		3895	3753	3956	4469	4419				10.39		3964	3985	4262
	15.3	3160	3068	3015	3253	3436			15.3	3214	3145	3265	3394	3216			15.3		3253	3423	3280	3328	3328			15.3		3216	3299	3089	2992	3198			10.4		3850	3762	3906	4488	4411				10.4		3969	3947	4290
	15.31	3155	3072	3015	3262	3468			15.31	3188	3160	3262	3409	3187			15.31		3262	3347	3279	3335	3335			15.31		3187	3261	3087	2983	3246			10.41		3832	3676	3918	4484	4303				10.41		3997	3775	4234
	15.32	3100	3080	3002	3274	3474			15.32	3212	3175	3301	3463	3203			15.32		3274	3290	3265	3304	3304			15.32		3203	3273	3081	2966	3233			10.42		3857	3599	3972	4494	4327				10.42		3954	3782	4096
	15.33	3012	3066	2985	3269	3468			15.33	3247	3129	3294	3476	3185			15.33		3269	3367	3231	3315	3315			15.33		3185	3315	3040	2958	3243			10.43		3920	3549	3997	4448	4348				10.43		3878	3941	4133
	15.34	2981	3054	2934	3258	3470			15.34	3191	3132	3305	3448	3164			15.34		3258	3402	3237	3288	3288			15.34		3164	3253	3054	3020	3282			10.44		3860	3522	3971	4460	4274				10.44		3873	3982	4240
	15.35	3024	3044	2907	3258	3446			15.35	3120	3146	3334	3452	3175			15.35		3258	3368	3255	3267	3267			15.35		3175	3225	3112	3058	3273			10.45		3855	3642	3971	4481	4281				10.45		3898	3918	4207
	15.36	3067	3042	2905	3220	3493			15.36	3157	3135	3291	3496	3182			15.36		3220	3395	3260	3295	3295			15.36		3182	3291	3111	3054	3222			10.46		3898	3708	3951	4507	4348				10.46		3932	3928	4262
	15.37	3082	3075	2920	3215	3619			15.37	3205	3141	3247	3515	3206			15.37		3215	3370	3242	3288	3288			15.37		3206	3254	3060	3088	3187			10.47		3853	3787	3953	4431	4453				10.47		4005	3964	4285
	15.38	3057	3081	2962	3275	3643			15.38	3145	3145	3291	3428	3198			15.38		3275	3297	3236	3277	3277			15.38		3198	3172	3068	3060	3180			10.48		3819	3805	3933	4388	4443				10.48		3974	3942	4206
	15.39	3038	3037	2936	3303	3587			15.39	3110	3159	3322	3402	3223			15.39		3303	3317	3270	3290	3290			15.39		3223	3197	3160	2991	3197			10.49		3862	3755	3855	4384	4400				10.49		3888	3869	4193
	15.4	3086	3047	2928	3287	3531			15.4	3144	3201	3300	3426	3260			15.4		3287	3395	3253	3290	3290			15.4		3260	3221	3139	2989	3242			10.5		3837	3739	3887	4392	4383				10.5		3901	3799	4184
	15.41	3105	3086	2964	3282	3507			15.41	3190	3193	3232	3414	3225			15.41		3282	3487	3219	3342	3342			15.41		3225	3197	3106	3006	3248			10.51		3817	3716	3879	4482	4384				10.51		3986	3922	4278
	15.42	3076	3059	2961	3287	3506			15.42	3205	3166	3189	3407	3216			15.42		3287	3494	3237	3349	3349			15.42		3216	3199	3101	3018	3242			10.52		3789	3835	3847	4471	4386				10.52		3963	3899	4210
	15.43	3073	3001	2949	3294	3501			15.43	3217	3187	3214	3457	3217			15.43		3294	3410	3262	3319	3319			15.43		3217	3223	3033	3041	3220			10.53		3868	3808	3941	4381	4405				10.53		3938	3899	4225
	15.44	3084	3026	2985	3322	3513			15.44	3213	3164	3204	3493	3185			15.44		3322	3414	3285	3304	3304			15.44		3185	3261	3030	3026	3247			10.54		3881	3634	3975	4321	4477				10.54		3904	3815	4292
	15.45	3060	3082	3003	3327	3491			15.45	3215	3149	3237	3500	3207			15.45		3327	3491	3285	3282	3282			15.45		3207	3221	3103	2980	3291			10.55		3817	3698	3953	4398	4400				10.55		3881	3863	4256
	15.46	3038	3095	2940	3327	3492			15.46	3221	3154	3250	3474	3241			15.46		3327	3425	3282	3252	3252			15.46		3241	3189	3121	2972	3292			10.56		3781	3826	3907	4468	4300				10.56		3930	3942	4178
	15.47	3071	3088	2939	3309	3490			15.47	3216	3158	3267	3427	3233			15.47		3309	3378	3286	3214	3214			15.47		3233	3206	3033	3006	3255			10.57		3723	3833	3889	4489	4285				10.57		3963	3951	4116
	15.48	3092	3080	2995	3279	3478			15.48	3180	3115	3285	3433	3230			15.48		3279	3423	3306	3270	3270			15.48		3230	3266	3001	3006	3242			10.58		3785	3778	3861	4555	4442				10.58		3893	3984	4195
	15.49	3067	3049	2984	3228	3508			15.49	3141	3100	3274	3474	3202			15.49		3228	3401	3288	3344	3344			15.49		3202	3305	3034	2999	3249			10.59		3705	3712	3952	4524	4494				10.59		3940	3970	4182
	15.5	3057	2990	2991	3208	3494			15.5	3158	3137	3249	3476	3198			15.5		3208	3308	3288	3343	3343			15.5		3198	3287	3075	2978	3241			10.6		3786	3605	3880	4488	4398				10.6		3991	3887	4178
	15.51	3053	2986	2999	3243	3451			15.51	3208	3168	3269	3417	3204			15.51		3243	3311	3318	3309	3309			15.51		3204	3265	3103	2972	3220			10.61		3829	3638	3815	4463	4280				10.61		3864	3866	4146
	15.52	3054	3021	2983	3300	3454			15.52	3158	3206	3312	3392	3211			15.52		3300	3364	3302	3296	3296			15.52		3211	3247	3059	2995	3231			10.62		3816	3688	3885	4374	4350				10.62		3859	3809	4218
	15.53	3115	3083	2981	3330	3484			15.53	3112	3222	3307	3426	3219			15.53		3330	3391	3299	3285	3285			15.53		3219	3227	3033	2993	3275			10.63		3818	3711	3918	4430	4332				10.63		3909	3830	4203
	15.54	3150	3078	2984	3287	3490			15.54	3141	3217	3210	3458	3216			15.54		3287	3382	3326	3284	3284			15.54		3216	3201	3073	3005	3232			10.64		3788	3702	3851	4424	4277				10.64		3960	3879	4175
	15.55	3111	3060	2971	3245	3445			15.55	3184	3194	3183	3431	3207			15.55		3245	3342	3314	3270	3270			15.55		3207	3218	3108	3024	3180			10.65		3793	3688	3821	4402	4188				10.65		3943	3864	4213
	15.56	3098	3089	2944	3279	3420			15.56	3207	3157	3237	3412	3159			15.56		3279	3360	3278	3261	3261			15.56		3159	3239	3112	3006	3227			10.66		3758	3730	3893	4372	4148				10.66		3906	3890	4212
	15.57	3078	3048	2947	3310	3483			15.57	3199	3152	3276	3471	3129			15.57		3310	3386	3257	3309	3309			15.57		3129	3259	3081	3044	3255			10.67		3669	3720	3891	4410	4219				10.67		3930	3925	4170
	15.58	3073	3097	3007	3361	3502			15.58	3180	3196	3258	3549	3173			15.58		3361	3358	3252	3297	3297			15.58		3173	3220	3031	3070	3227			10.68		3643	3692	3846	4436	4254				10.68		3968	3973	4182
	15.59	3113	3175	3045	3356	3499			15.59	3174	3207	3267	3518	3177			15.59		3356	3340	3262	3280	3280			15.59		3177	3151	3043	3044	3250			10.69		3709	3594	3851	4407	4239				10.69		3903	3979	4173
	15.6	3110	3123	3030	3277	3508			15.6	3179	3139	3344	3442	3215			15.6		3277	3382	3259	3313	3313			15.6		3215	3198	3071	3017	3244			10.7		3765	3624	3842	4281	4239				10.7		3856	3867	4235
	15.61	3098	3113	3009	3246	3479			15.61	3167	3099	3315	3407	3215			15.61		3246	3414	3246	3293	3293			15.61		3215	3305	3106	2975	3151			10.71		3769	3683	3807	4421	4329				10.71		3934	3908	4331
	15.62	3104	3081	2959	3305	3522			15.62	3206	3104	3244	3402	3239			15.62		3305	3456	3251	3273	3273			15.62		3239	3317	3115	2960	3105			10.72		3769	3727	3798	4471	4402				10.72		4046	3812	4274
	15.63	3062	3061	2961	3294	3572			15.63	3259	3165	3268	3418	3217			15.63		3294	3483	3224	3261	3261			15.63		3217	3219	3124	2961	3146			10.73		3697	3763	3826	4431	4401				10.73		3990	3873	4314
	15.64	3076	3064	2960	3283	3508			15.64	3247	3167	3299	3471	3142			15.64		3283	3401	3197	3275	3275			15.64		3142	3217	3124	2938	3199			10.74		3636	3716	3831	4418	4333				10.74		3946	3889	4230
	15.65	3100	3108	2902	3335	3456			15.65	3248	3152	3307	3474	3191			15.65		3335	3341	3225	3316	3316			15.65		3191	3280	3084	2902	3219			10.75		3593	3746	3875	4405	4377				10.75		3977	3885	4222
	15.66	3167	3101	2945	3351	3479			15.66	3211	3169	3330	3436	3210			15.66		3351	3324	3240	3354	3354			15.66		3210	3277	3100	2914	3195			10.76		3638	3703	3876	4450	4354				10.76		3920	3833	4217
	15.67	3122	3061	2973	3364	3469			15.67	3191	3151	3374	3406	3229			15.67		3364	3325	3249	3313	3313			15.67		3229	3267	3083	2984	3270			10.77		3635	3716	3923	4442	4340				10.77		3850	3812	4138
	15.68	3085	3055	3034	3331	3528			15.68	3209	3123	3333	3453	3222			15.68		3331	3345	3271	3282	3282			15.68		3222	3237	3078	2971	3341			10.78		3666	3697	3827	4445	4320				10.78		3855	3852	4157
	15.69	3070	3091	3029	3305	3571			15.69	3229	3118	3275	3489	3242			15.69		3305	3380	3276	3257	3257			15.69		3242	3224	3097	2927	3279			10.79		3732	3762	3786	4443	4281				10.79		3942	3963	4094
	15.7	3075	3085	2984	3354	3528			15.7	3213	3118	3248	3490	3236			15.7		3354	3404	3239	3231	3231			15.7		3236	3252	3120	3008	3256			10.8		3647	3772	3793	4355	4191				10.8		3931	3867	4115
	15.71	3047	3024	2978	3370	3505			15.71	3202	3101	3232	3480	3186			15.71		3370	3440	3247	3254	3254			15.71		3186	3284	3039	3078	3256			10.81		3743	3687	3860	4348	4187				10.81		3848	3848	4095
	15.72	3016	3000	2985	3300	3476			15.72	3200	3146	3269	3436	3183			15.72		3300	3458	3268	3307	3307			15.72		3183	3270	2969	3058	3240			10.82		3836	3606	3867	4389	4257				10.82		3870	3846	4057
	15.73	3043	3029	2974	3275	3450			15.73	3186	3153	3260	3390	3213			15.73		3275	3430	3261	3300	3300			15.73		3213	3219	3009	3059	3249			10.83		3765	3658	3815	4402	4214				10.83		3877	3846	4152
	15.74	3036	3052	2984	3321	3494			15.74	3186	3123	3241	3452	3230			15.74		3321	3435	3221	3253	3253			15.74		3230	3179	3055	3052	3196			10.84		3680	3665	3782	4341	4167				10.84		3915	3858	4212
	15.75	3069	3057	2985	3415	3512			15.75	3244	3156	3264	3485	3202			15.75		3415	3421	3246	3283	3283			15.75		3202	3191	3074	2994	3143			10.85		3677	3701	3777	4273	4211				10.85		3861	3861	4235
	15.76	3090	3074	3017	3413	3503			15.76	3251	3155	3299	3462	3179			15.76		3413	3350	3273	3377	3377			15.76		3179	3244	3049	2986	3129			10.86		3670	3706	3818	4213	4249				10.86		3932	3798	4151
	15.77	3088	3071	3001	3376	3452			15.77	3224	3140	3292	3508	3212			15.77		3376	3345	3208	3419	3419			15.77		3212	3273	3048	2989	3186			10.87		3593	3705	3779	4272	4181				10.87		3928	3822	4090
	15.78	3099	3055	2992	3311	3470			15.78	3246	3150	3271	3477	3258			15.78		3311	3405	3196	3384	3384			15.78		3258	3274	3058	2987	3209			10.88		3676	3688	3780	4317	4146				10.88		3959	3832	4124
	15.79	3126	3074	2995	3227	3539			15.79	3233	3163	3282	3395	3237			15.79		3227	3398	3243	3366	3366			15.79		3237	3287	3054	3010	3181			10.89		3669	3653	3852	4309	4177				10.89		3973	3799	4141
	15.8	3070	3045	2949	3219	3563			15.8	3184	3162	3261	3440	3216			15.8		3219	3358	3266	3384	3384			15.8		3216	3277	3042	2995	3190			10.9		3617	3616	3832	4369	4257				10.9		3940	3830	4195
	15.81	3030	3075	2906	3305	3532			15.81	3172	3134	3265	3471	3234			15.81		3305	3374	3266	3342	3342			15.81		3234	3301	3056	2971	3215			10.91		3657	3636	3827	4428	4171				10.91		3900	3861	4166
	15.82	3059	3141	2884	3335	3503			15.82	3186	3137	3302	3508	3201			15.82		3335	3385	3267	3309	3309			15.82		3201	3263	3109	2963	3259			10.92		3669	3714	3892	4395	4118				10.92		3827	3914	4095
	15.83	3090	3121	2895	3258	3555			15.83	3172	3151	3270	3514	3200			15.83		3258	3380	3301	3306	3306			15.83		3200	3226	3082	2957	3265			10.93		3582	3621	3871	4348	4114				10.93		3775	3881	4023
	15.84	3095	3047	2916	3192	3541			15.84	3198	3158	3249	3448	3225			15.84		3192	3390	3335	3293	3293			15.84		3225	3292	3041	2962	3224			10.94		3580	3645	3920	4361	4178				10.94		3821	3835	4110
	15.85	3108	3083	2963	3242	3548			15.85	3205	3170	3229	3375	3252			15.85		3242	3385	3280	3246	3246			15.85		3252	3316	3104	2949	3253			10.95		3638	3618	3878	4291	4209				10.95		3818	3787	4158
	15.86	3101	3122	3028	3304	3534			15.86	3245	3140	3193	3384	3203			15.86		3304	3387	3263	3267	3267			15.86		3203	3292	3147	2990	3270			10.96		3688	3662	3871	4191	4130				10.96		3893	3729	4142
	15.87	3094	3084	3065	3289	3507			15.87	3277	3150	3303	3505	3153			15.87		3289	3359	3283	3294	3294			15.87		3153	3234	3167	3009	3257			10.97		3722	3656	3860	4155	4138				10.97		3848	3768	4012
	15.88	3070	3073	3018	3292	3517			15.88	3308	3196	3280	3559	3170			15.88		3292	3384	3270	3338	3338			15.88		3170	3195	3102	3022	3223			10.98		3712	3664	3806	4155	4182				10.98		3904	3864	4085
	15.89	3090	3077	3003	3244	3495			15.89	3266	3141	3226	3504	3237			15.89		3244	3428	3240	3329	3329			15.89		3237	3250	3064	3021	3198			10.99		3629	3617	3814	4153	4144				10.99		3894	3855	4085
	15.9	3118	3066	2958	3248	3454			15.9	3160	3130	3197	3443	3251			15.9		3248	3448	3260	3325	3325			15.9		3251	3235	3046	3028	3190			11		3647	3632	3850	4302	4108				11		3865	3850	4098
	15.91	3167	3072	2853	3245	3461			15.91	3151	3149	3197	3391	3267			15.91		3245	3453	3313	3331	3331			15.91		3267	3204	3010	3023	3237			11.01		3668	3561	3824	4295	4125				11.01		3938	3831	4082
	15.92	3122	3081	2902	3222	3523			15.92	3191	3125	3232	3439	3272			15.92		3222	3423	3267	3328	3328			15.92		3272	3202	3012	3011	3293			11.02		3734	3542	3836	4216	4138				11.02		3938	3839	4065
	15.93	3019	3056	2972	3251	3589			15.93	3201	3123	3285	3481	3272			15.93		3251	3383	3258	3318	3318			15.93		3272	3221	3046	3039	3247			11.03		3658	3563	3794	4229	4077				11.03		3919	3805	4121
	15.94	3021	3053	2973	3276	3527			15.94	3168	3174	3306	3459	3243			15.94		3276	3342	3290	3330	3330			15.94		3243	3205	3056	3030	3163			11.04		3612	3558	3780	4212	4131				11.04		3965	3839	4107
	15.95	3035	3048	2992	3264	3491			15.95	3133	3194	3315	3435	3193			15.95		3264	3320	3267	3357	3357			15.95		3193	3227	3046	3051	3201			11.05		3689	3590	3797	4205	4100				11.05		3966	3817	4098
	15.96	3029	3061	3003	3274	3531			15.96	3117	3151	3312	3409	3227			15.96		3274	3373	3265	3355	3355			15.96		3227	3211	3053	3106	3265			11.06		3765	3651	3793	4348	4115				11.06		3888	3761	4079
	15.97	3000	3088	2980	3266	3473			15.97	3195	3144	3277	3406	3256			15.97		3266	3436	3299	3330	3330			15.97		3256	3198	3069	3057	3245			11.07		3733	3646	3780	4369	4062				11.07		3851	3760	4055
	15.98	3016	3102	2992	3251	3452			15.98	3234	3177	3245	3399	3235			15.98		3251	3419	3290	3285	3285			15.98		3235	3218	3085	2995	3227			11.08		3663	3670	3780	4252	4008				11.08		3825	3780	4067
	15.99	3103	3125	3009	3310	3503			15.99	3219	3188	3252	3432	3228			15.99		3310	3396	3275	3307	3307			15.99		3228	3206	3067	3034	3257			11.09		3618	3664	3744	4181	4036				11.09		3825	3819	4134
	16	3140	3079	3001	3280	3526			16	3212	3186	3296	3501	3224			16		3280	3408	3310	3308	3308			16		3224	3279	3072	3081	3244			11.1		3662	3667	3753	4176	4064				11.1		3867	3783	4174
	16.01	3066	3032	2959	3238	3546			16.01	3251	3191	3321	3503	3208			16.01		3238	3420	3282	3280	3280			16.01		3208	3328	3090	3113	3208			11.11		3591	3677	3761	4189	4047				11.11		3884	3731	4169
	16.02	3029	3051	2928	3244	3557			16.02	3220	3156	3249	3481	3241			16.02		3244	3448	3282	3289	3289			16.02		3241	3241	3094	3115	3232			11.12		3596	3716	3852	4187	4037				11.12		3864	3706	4069
	16.03	3010	3044	2907	3262	3511			16.03	3122	3144	3227	3408	3217			16.03		3262	3408	3290	3323	3323			16.03		3217	3219	3109	3012	3252			11.13		3677	3713	3805	4195	4087				11.13		3786	3724	4064
	16.04	3041	3069	2901	3238	3509			16.04	3091	3162	3235	3424	3153			16.04		3238	3373	3305	3288	3288			16.04		3153	3236	3141	2992	3210			11.14		3656	3617	3783	4235	4120				11.14		3803	3850	4209
	16.05	3102	3116	2961	3275	3569			16.05	3075	3158	3243	3479	3181			16.05		3275	3380	3317	3269	3269			16.05		3181	3238	3122	3024	3203			11.15		3612	3587	3778	4227	4152				11.15		3729	3884	4147
	16.06	3065	3142	3012	3281	3593			16.06	3086	3170	3253	3542	3231			16.06		3281	3404	3330	3273	3273			16.06		3231	3207	3102	3044	3248			11.16		3604	3614	3671	4167	4118				11.16		3811	3817	4116
	16.07	3051	3125	3013	3267	3528			16.07	3092	3114	3288	3533	3250			16.07		3267	3437	3309	3290	3290			16.07		3250	3229	3068	3060	3268			11.17		3545	3636	3634	4190	4052				11.17		3867	3783	4054
	16.08	3029	3045	2999	3277	3538			16.08	3133	3073	3307	3443	3235			16.08		3277	3416	3287	3327	3327			16.08		3235	3213	3051	3061	3221			11.18		3500	3597	3694	4209	4005				11.18		3872	3793	3989
	16.09	3009	3008	2944	3256	3552			16.09	3178	3084	3329	3445	3235			16.09		3256	3435	3285	3263	3263			16.09		3235	3209	3058	2986	3223			11.19		3606	3559	3684	4177	4077				11.19		3841	3818	4025
	16.1	3015	2993	2941	3260	3435			16.1	3183	3157	3259	3439	3301			16.1		3260	3467	3285	3245	3245			16.1		3301	3219	3038	2982	3224			11.2		3658	3654	3741	4154	4149				11.2		3905	3746	4072
	16.11	3037	2993	2957	3289	3444			16.11	3253	3161	3195	3396	3351			16.11		3289	3468	3357	3278	3278			16.11		3351	3192	3002	3040	3231			11.21		3698	3733	3714	4165	4053				11.21		3856	3719	4131
	16.12	3029	3013	2977	3278	3547			16.12	3289	3133	3170	3414	3308			16.12		3278	3449	3331	3313	3313			16.12		3308	3257	3020	3081	3246			11.22		3645	3688	3688	4206	4019				11.22		3823	3760	4016
	16.13	2997	3064	2966	3275	3550			16.13	3274	3091	3196	3450	3225			16.13		3275	3418	3247	3335	3335			16.13		3225	3241	3008	3053	3220			11.23		3648	3613	3715	4264	4049				11.23		3879	3735	3913
	16.14	3009	3029	2949	3285	3478			16.14	3167	3109	3201	3459	3226			16.14		3285	3339	3196	3346	3346			16.14		3226	3225	3005	3042	3229			11.24		3648	3598	3675	4265	3976				11.24		3869	3834	3989
	16.15	3046	3060	2935	3339	3479			16.15	3118	3144	3234	3433	3221			16.15		3339	3390	3192	3310	3310			16.15		3221	3243	3049	2985	3220			11.25		3675	3625	3633	4232	4020				11.25		3834	3833	4005
	16.16	3063	3047	2927	3347	3517			16.16	3120	3072	3244	3418	3150			16.16		3347	3429	3248	3289	3289			16.16		3150	3250	3077	2983	3236			11.26		3608	3617	3650	4206	4098				11.26		3814	3723	3950
	16.17	3033	3019	2903	3278	3497			16.17	3151	3069	3252	3439	3202			16.17		3278	3411	3313	3322	3322			16.17		3202	3264	3066	3035	3269			11.27		3609	3647	3720	4237	4108				11.27		3781	3728	3937
	16.18	3035	3016	2883	3246	3508			16.18	3199	3098	3291	3465	3287			16.18		3246	3417	3304	3320	3320			16.18		3287	3266	3076	3019	3250			11.28		3579	3672	3693	4202	4132				11.28		3819	3766	3953
	16.19	3069	2958	2868	3230	3519			16.19	3236	3110	3308	3464	3264			16.19		3230	3407	3288	3297	3297			16.19		3264	3256	3074	2979	3222			11.29		3526	3645	3680	4112	4155				11.29		3922	3680	3978
	16.2	3071	2975	2910	3225	3476			16.2	3218	3165	3270	3465	3227			16.2		3225	3446	3268	3305	3305			16.2		3227	3209	3058	2967	3219			11.3		3548	3582	3685	4162	4107				11.3		3889	3670	3994
	16.21	3113	3004	2937	3270	3437			16.21	3180	3192	3272	3500	3257			16.21		3270	3422	3226	3326	3326			16.21		3257	3208	3037	3000	3259			11.31		3574	3497	3687	4163	4122				11.31		3839	3773	4050
	16.22	3161	2983	2907	3290	3444			16.22	3183	3152	3262	3486	3304			16.22		3290	3401	3276	3311	3311			16.22		3304	3208	3037	2997	3228			11.32		3616	3469	3717	4176	4139				11.32		3832	3700	4047
	16.23	3127	3038	2953	3255	3520			16.23	3187	3124	3243	3419	3270			16.23		3255	3438	3363	3295	3295			16.23		3270	3199	3064	3017	3248			11.33		3606	3509	3692	4192	4114				11.33		3771	3667	4033
	16.24	3102	3098	2970	3260	3484			16.24	3172	3156	3294	3425	3239			16.24		3260	3380	3322	3293	3293			16.24		3239	3264	3048	2956	3310			11.34		3601	3557	3679	4162	4117				11.34		3778	3741	3962
	16.25	3085	3066	2919	3270	3404			16.25	3228	3157	3324	3445	3209			16.25		3270	3375	3313	3314	3314			16.25		3209	3281	3052	2951	3309			11.35		3554	3555	3666	4186	4089				11.35		3779	3759	3936
	16.26	3046	3031	2892	3244	3502			16.26	3159	3135	3325	3457	3206			16.26		3244	3367	3303	3253	3253			16.26		3206	3235	3076	2938	3231			11.36		3565	3503	3672	4199	4059				11.36		3847	3687	3968
	16.27	3067	3021	2931	3225	3575			16.27	3096	3111	3269	3469	3183			16.27		3225	3350	3292	3243	3243			16.27		3183	3189	3064	2927	3187			11.37		3549	3564	3677	4133	3986				11.37		3830	3718	3937
	16.28	3041	3074	2931	3299	3545			16.28	3155	3126	3284	3462	3191			16.28		3299	3377	3244	3299	3299			16.28		3191	3158	3040	2951	3248			11.38		3595	3528	3659	4124	3950				11.38		3768	3715	3943
	16.29	3014	3071	2944	3290	3492			16.29	3189	3133	3294	3453	3223			16.29		3290	3408	3178	3317	3317			16.29		3223	3169	3022	2944	3275			11.39		3613	3530	3717	4171	4019				11.39		3733	3727	3997
	16.3	3019	3060	2956	3291	3513			16.3	3180	3071	3273	3409	3225			16.3		3291	3417	3217	3278	3278			16.3		3225	3215	2976	2950	3268			11.4		3586	3548	3759	4120	4050				11.4		3727	3723	3937
	16.31	3045	3057	2951	3313	3560			16.31	3149	3064	3289	3406	3243			16.31		3313	3443	3282	3250	3250			16.31		3243	3240	3007	2963	3210			11.41		3586	3487	3702	4046	3913				11.41		3759	3732	3968
	16.32	3050	3059	2977	3303	3571			16.32	3131	3070	3277	3427	3272			16.32		3303	3411	3272	3256	3256			16.32		3272	3179	3066	2977	3197			11.42		3525	3553	3671	4033	3856				11.42		3876	3710	3962
	16.33	3060	3079	2964	3281	3542			16.33	3103	3091	3236	3456	3272			16.33		3281	3408	3308	3319	3319			16.33		3272	3205	3007	2985	3230			11.43		3517	3527	3624	4067	3974				11.43		3890	3776	3905
	16.34	3041	3092	3001	3289	3517			16.34	3086	3080	3186	3469	3202			16.34		3289	3404	3294	3349	3349			16.34		3202	3205	3024	3008	3255			11.44		3540	3493	3727	4145	3998				11.44		3808	3789	3879
	16.35	3024	3072	2967	3287	3467			16.35	3151	3068	3211	3418	3145			16.35		3287	3417	3256	3302	3302			16.35		3145	3208	3019	3053	3273			11.45		3619	3554	3769	4109	3936				11.45		3803	3707	3941
	16.36	3026	3021	2931	3218	3465			16.36	3167	3097	3243	3393	3165			16.36		3218	3404	3245	3286	3286			16.36		3165	3283	3013	3096	3280			11.46		3604	3533	3710	4095	3963				11.46		3841	3709	4011
	16.37	3077	2989	2913	3246	3535			16.37	3174	3133	3234	3392	3189			16.37		3246	3397	3264	3286	3286			16.37		3189	3282	3038	3103	3233			11.47		3526	3546	3715	4089	4012				11.47		3807	3704	4007
	16.38	3089	3007	2917	3249	3576			16.38	3178	3122	3258	3398	3220			16.38		3249	3416	3228	3283	3283			16.38		3220	3203	3068	3061	3225			11.48		3528	3528	3748	4085	3955				11.48		3802	3746	4043
	16.39	3101	3020	2977	3244	3542			16.39	3180	3103	3276	3404	3214			16.39		3244	3431	3251	3310	3310			16.39		3214	3189	3063	2981	3245			11.49		3592	3504	3745	4088	3945				11.49		3771	3717	4082
	16.4	3069	3022	2985	3303	3516			16.4	3161	3076	3276	3420	3207			16.4		3303	3408	3275	3325	3325			16.4		3207	3241	3036	2976	3220			11.5		3590	3522	3722	4033	3969				11.5		3808	3654	3971
	16.41	3076	3046	2969	3334	3521			16.41	3151	3104	3334	3413	3219			16.41		3334	3360	3307	3331	3331			16.41		3219	3253	3040	3002	3227			11.51		3573	3525	3725	4050	3959				11.51		3842	3691	3847
	16.42	3053	3030	2942	3316	3540			16.42	3157	3142	3326	3403	3250			16.42		3316	3371	3363	3319	3319			16.42		3250	3229	3073	2921	3238			11.52		3618	3500	3716	4073	3914				11.52		3821	3730	3793
	16.43	3041	3010	2930	3351	3553			16.43	3166	3092	3243	3422	3238			16.43		3351	3459	3346	3254	3254			16.43		3238	3162	3080	2926	3229			11.53		3607	3540	3662	4048	3912				11.53		3738	3693	3823
	16.44	3052	3041	2935	3357	3526			16.44	3155	3081	3224	3445	3177			16.44		3357	3447	3307	3277	3277			16.44		3177	3164	3025	2979	3250			11.54		3570	3544	3638	4090	3991				11.54		3759	3698	3902
	16.45	3035	3086	2948	3249	3490			16.45	3093	3092	3251	3507	3177			16.45		3249	3374	3271	3299	3299			16.45		3177	3251	2977	2969	3249			11.55		3591	3572	3751	4161	3973				11.55		3800	3735	3929
	16.46	3025	3081	3001	3206	3528			16.46	3131	3105	3229	3518	3238			16.46		3206	3356	3313	3289	3289			16.46		3238	3247	3021	3006	3256			11.56		3620	3586	3777	4154	3952				11.56		3709	3748	3944
	16.47	3040	3008	2949	3308	3554			16.47	3150	3113	3181	3491	3231			16.47		3308	3367	3283	3264	3264			16.47		3231	3267	3062	3011	3260			11.57		3670	3527	3646	4102	3965				11.57		3746	3742	3981
	16.48	3056	3026	2888	3355	3499			16.48	3127	3166	3224	3469	3199			16.48		3355	3414	3236	3250	3250			16.48		3199	3250	3031	3003	3244			11.58		3601	3525	3654	4042	3950				11.58		3795	3742	4031
	16.49	3024	3081	2945	3299	3492			16.49	3064	3170	3282	3408	3199			16.49		3299	3414	3164	3295	3295			16.49		3199	3231	3018	3045	3226			11.59		3572	3608	3645	4029	3982				11.59		3856	3672	3925
	16.5	3028	3035	2967	3286	3563			16.5	3092	3132	3265	3411	3172			16.5		3286	3432	3145	3314	3314			16.5		3172	3246	3030	3036	3259			11.6		3540	3627	3600	4043	3967				11.6		3795	3685	3830
	16.51	3042	3077	2947	3302	3557			16.51	3156	3030	3280	3422	3224			16.51		3302	3436	3208	3303	3303			16.51		3224	3213	3080	3005	3267			11.61		3581	3526	3669	4098	3867				11.61		3833	3783	3838
	16.52	3049	3111	2900	3284	3488			16.52	3189	2986	3229	3444	3265			16.52		3284	3443	3249	3307	3307			16.52		3265	3199	3033	3009	3277			11.62		3487	3500	3713	4084	3956				11.62		3848	3795	3890
	16.53	3036	3053	2882	3293	3493			16.53	3153	3059	3215	3428	3224			16.53		3293	3452	3244	3293	3293			16.53		3224	3235	3019	3023	3207			11.63		3478	3504	3695	4017	3975				11.63		3735	3698	3954
	16.54	3056	3038	2900	3335	3557			16.54	3180	3125	3251	3398	3205			16.54		3335	3464	3269	3267	3267			16.54		3205	3207	3090	3011	3208			11.64		3566	3427	3642	3958	3971				11.64		3759	3634	3968
	16.55	3040	3063	2882	3366	3572			16.55	3142	3063	3248	3405	3251			16.55		3366	3451	3280	3318	3318			16.55		3251	3205	3090	3071	3261			11.65		3565	3464	3620	3984	3904				11.65		3804	3649	3992
	16.56	3032	3039	2903	3354	3616			16.56	3157	3036	3229	3422	3248			16.56		3354	3432	3320	3328	3328			16.56		3248	3266	2998	3052	3246			11.66		3610	3525	3610	3973	3883				11.66		3815	3681	4034
	16.57	3031	2988	2943	3272	3633			16.57	3189	3046	3282	3418	3198			16.57		3272	3411	3364	3303	3303			16.57		3198	3309	2963	3006	3246			11.67		3570	3482	3652	4003	3900				11.67		3759	3706	4016
	16.58	3036	2975	2881	3263	3558			16.58	3172	3086	3270	3454	3243			16.58		3263	3423	3321	3315	3315			16.58		3243	3285	3021	2986	3246			11.68		3505	3437	3625	4083	3878				11.68		3718	3742	4004
	16.59	3068	3024	2883	3308	3541			16.59	3152	3145	3269	3444	3235			16.59		3308	3450	3232	3329	3329			16.59		3235	3217	3068	2942	3259			11.69		3524	3460	3607	4130	3890				11.69		3724	3743	3966
	16.6	3069	3035	2951	3329	3519			16.6	3171	3190	3271	3462	3240			16.6		3329	3473	3177	3353	3353			16.6		3240	3211	3044	2896	3241			11.7		3614	3510	3638	4093	3879				11.7		3724	3748	3921
	16.61	3049	3072	2954	3336	3493			16.61	3165	3147	3289	3525	3259			16.61		3336	3525	3221	3357	3357			16.61		3259	3207	3050	2926	3206			11.71		3609	3572	3630	4090	3917				11.71		3726	3716	3855
	16.62	3044	3094	2953	3335	3489			16.62	3100	3087	3317	3532	3241			16.62		3335	3518	3281	3326	3326			16.62		3241	3162	3109	2966	3213			11.72		3568	3525	3585	4064	3952				11.72		3762	3737	3901
	16.63	3000	3050	2932	3310	3506			16.63	3085	3121	3337	3486	3202			16.63		3310	3456	3308	3303	3303			16.63		3202	3204	3082	2988	3213			11.73		3554	3455	3595	4072	3925				11.73		3785	3734	3968
	16.64	3026	3005	2879	3337	3570			16.64	3127	3161	3293	3455	3195			16.64		3337	3410	3285	3325	3325			16.64		3195	3263	3053	2955	3212			11.74		3587	3469	3657	4106	3965				11.74		3796	3732	3950
	16.65	3092	3020	2850	3362	3569			16.65	3182	3161	3216	3463	3215			16.65		3362	3413	3272	3335	3335			16.65		3215	3221	3089	2956	3235			11.75		3563	3458	3718	4035	3960				11.75		3818	3697	3928
	16.66	3081	3034	2909	3323	3540			16.66	3143	3128	3170	3475	3207			16.66		3323	3453	3302	3295	3295			16.66		3207	3173	3046	3017	3229			11.76		3559	3459	3629	3977	3969				11.76		3719	3704	3855
	16.67	3003	3033	2924	3327	3538			16.67	3147	3050	3200	3428	3183			16.67		3327	3491	3315	3305	3305			16.67		3183	3196	3072	2997	3232			11.77		3535	3473	3513	4028	3953				11.77		3665	3675	3877
	16.68	2988	2993	2953	3336	3518			16.68	3129	3060	3215	3362	3173			16.68		3336	3430	3319	3343	3343			16.68		3173	3199	3061	2947	3242			11.78		3558	3481	3507	4023	3940				11.78		3723	3637	3940
	16.69	3025	2987	2957	3343	3520			16.69	3104	3115	3272	3407	3217			16.69		3343	3426	3288	3327	3327			16.69		3217	3140	3023	2931	3214			11.79		3543	3464	3510	3994	3927				11.79		3723	3685	4000
	16.7	3077	3012	2959	3407	3525			16.7	3152	3128	3270	3470	3258			16.7		3407	3460	3315	3320	3320			16.7		3258	3176	3072	2977	3198			11.8		3512	3495	3596	3956	3853				11.8		3789	3705	3948
	16.71	3042	3041	2938	3349	3523			16.71	3127	3124	3280	3431	3244			16.71		3349	3425	3274	3371	3371			16.71		3244	3264	3132	3018	3208			11.81		3547	3436	3631	3962	3813				11.81		3780	3636	3878
	16.72	2971	3022	2928	3382	3496			16.72	3162	3077	3302	3383	3235			16.72		3382	3451	3262	3408	3408			16.72		3235	3231	3102	3046	3204			11.82		3603	3501	3585	4001	3903				11.82		3686	3639	3845
	16.73	3020	2965	2965	3319	3539			16.73	3166	3089	3287	3366	3231			16.73		3319	3466	3283	3360	3360			16.73		3231	3185	3094	3037	3184			11.83		3562	3476	3666	4066	3913				11.83		3682	3707	3865
	16.74	3100	3019	2932	3312	3546			16.74	3153	3126	3284	3457	3278			16.74		3312	3463	3292	3349	3349			16.74		3278	3199	3063	2978	3226			11.84		3544	3483	3671	4040	3870				11.84		3645	3658	3931
	16.75	3122	3077	2922	3318	3527			16.75	3174	3120	3309	3509	3295			16.75		3318	3471	3256	3349	3349			16.75		3295	3201	3060	2980	3257			11.85		3545	3480	3658	3983	3866				11.85		3735	3619	3833
	16.76	3113	3044	2957	3319	3500			16.76	3196	3056	3323	3499	3254			16.76		3319	3455	3242	3321	3321			16.76		3254	3202	3083	2981	3254			11.86		3494	3477	3652	3966	3944				11.86		3783	3660	3855
	16.77	3065	2990	2964	3357	3516			16.77	3176	3068	3328	3435	3249			16.77		3357	3467	3251	3292	3292			16.77		3249	3195	3134	2995	3243			11.87		3531	3447	3619	3986	3895				11.87		3704	3726	3914
	16.78	3047	2963	2927	3349	3529			16.78	3146	3113	3326	3429	3247			16.78		3349	3500	3231	3291	3291			16.78		3247	3203	3107	2959	3227			11.88		3515	3474	3629	4061	3896				11.88		3688	3676	3865
	16.79	2959	3051	2928	3349	3560			16.79	3156	3121	3311	3406	3256			16.79		3349	3460	3257	3333	3333			16.79		3256	3167	3110	2964	3236			11.89		3440	3421	3671	4082	3898				11.89		3693	3662	3750
	16.8	2973	3065	2944	3329	3574			16.8	3101	3081	3264	3432	3207			16.8		3329	3438	3316	3344	3344			16.8		3207	3177	3139	2983	3226			11.9		3398	3454	3622	4047	3866				11.9		3698	3651	3761
	16.81	3034	3006	2938	3307	3605			16.81	3152	3115	3213	3433	3228			16.81		3307	3476	3292	3300	3300			16.81		3228	3203	3134	2960	3219			11.91		3462	3492	3582	4001	3872				11.91		3632	3629	3824
	16.82	3044	2965	2944	3288	3579			16.82	3210	3155	3216	3405	3253			16.82		3288	3501	3244	3264	3264			16.82		3253	3214	3070	2983	3218			11.92		3544	3518	3598	3916	3855				11.92		3599	3609	3899
	16.83	3002	3010	2918	3273	3564			16.83	3157	3118	3253	3409	3241			16.83		3273	3458	3252	3262	3262			16.83		3241	3231	3070	2975	3228			11.93		3551	3471	3565	3947	3772				11.93		3659	3660	3903
	16.84	2995	3040	2914	3278	3534			16.84	3141	3077	3249	3439	3254			16.84		3278	3435	3284	3314	3314			16.84		3254	3208	3139	3020	3214			11.94		3496	3436	3458	4024	3831				11.94		3715	3664	3938
	16.85	3060	3006	2896	3305	3515			16.85	3146	3037	3247	3463	3264			16.85		3305	3479	3281	3369	3369			16.85		3264	3197	3060	3061	3225			11.95		3451	3434	3459	3961	3920				11.95		3725	3692	3880
	16.86	3091	3031	2899	3343	3555			16.86	3117	3042	3286	3489	3228			16.86		3343	3496	3317	3366	3366			16.86		3228	3174	3109	3055	3233			11.96		3484	3421	3521	3878	3839				11.96		3717	3695	3836
	16.87	3052	3053	2967	3328	3600			16.87	3140	3088	3309	3523	3216			16.87		3328	3486	3352	3321	3321			16.87		3216	3183	3105	2987	3221			11.97		3523	3454	3569	3926	3820				11.97		3670	3642	3903
	16.88	3027	3072	2987	3289	3613			16.88	3205	3107	3220	3489	3213			16.88		3289	3516	3298	3334	3334			16.88		3213	3193	3079	2933	3253			11.98		3572	3436	3573	4040	3862				11.98		3648	3664	3862
	16.89	3051	3083	2942	3285	3514			16.89	3217	3119	3202	3519	3177			16.89		3285	3491	3247	3325	3325			16.89		3177	3208	3102	2940	3270			11.99		3533	3478	3556	4051	3865				11.99		3764	3651	3879
	16.9	3064	3043	2951	3315	3547			16.9	3205	3124	3308	3519	3184			16.9		3315	3500	3289	3304	3304			16.9		3184	3224	3098	2939	3253			12		3466	3444	3524	3984	3868				12		3775	3709	3874
	16.91	3003	3060	2964	3358	3583			16.91	3144	3081	3315	3471	3245			16.91		3358	3480	3347	3311	3311			16.91		3245	3293	3074	3007	3245			12.01		3420	3487	3550	3994	3863				12.01		3723	3736	3874
	16.92	3010	3060	2929	3352	3575			16.92	3135	3185	3327	3393	3309			16.92		3352	3437	3267	3374	3374			16.92		3309	3306	3137	3008	3265			12.02		3462	3594	3576	4042	3921				12.02		3772	3698	3870
	16.93	3055	3029	2958	3327	3554			16.93	3161	3169	3270	3380	3301			16.93		3327	3394	3308	3350	3350			16.93		3301	3308	3164	2993	3308			12.03		3458	3587	3587	3995	3932				12.03		3792	3663	3879
	16.94	3099	3069	2965	3334	3540			16.94	3169	3103	3209	3392	3269			16.94		3334	3422	3257	3286	3286			16.94		3269	3284	3086	2994	3296			12.04		3476	3543	3608	4008	3904				12.04		3742	3694	3936
	16.95	3068	3100	2973	3324	3600			16.95	3202	3073	3278	3394	3223			16.95		3324	3428	3263	3319	3319			16.95		3223	3220	3048	2973	3207			12.05		3466	3539	3633	3962	3827				12.05		3751	3719	3883
	16.96	3066	3103	2958	3355	3588			16.96	3149	3069	3328	3387	3268			16.96		3355	3436	3300	3325	3325			16.96		3268	3183	3119	2934	3211			12.06		3449	3517	3607	3937	3824				12.06		3725	3688	3830
	16.97	3065	3059	2924	3399	3580			16.97	3129	3136	3294	3373	3247			16.97		3399	3471	3264	3312	3312			16.97		3247	3200	3104	3002	3254			12.07		3454	3486	3553	3891	3861				12.07		3747	3617	3818
	16.98	3038	3047	2903	3357	3579			16.98	3184	3162	3305	3432	3228			16.98		3357	3376	3333	3318	3318			16.98		3228	3288	3049	3021	3259			12.08		3522	3446	3561	3919	3874				12.08		3812	3675	3835
	16.99	3051	3046	2969	3384	3614			16.99	3219	3109	3267	3417	3270			16.99		3384	3366	3330	3349	3349			16.99		3270	3249	2991	3006	3251			12.09		3510	3507	3660	3940	3853				12.09		3802	3713	3857
	17	3079	3084	2982	3365	3579			17	3209	3070	3288	3409	3233			17		3365	3429	3259	3350	3350			17		3233	3212	2987	2985	3247			12.1		3385	3581	3628	3988	3802				12.1		3685	3645	3870
	17.01	2987	3132	2959	3342	3548			17.01	3180	3106	3262	3471	3176			17.01		3342	3444	3243	3301	3301			17.01		3176	3182	3003	2983	3296			12.11		3320	3534	3554	4011	3802				12.11		3685	3606	3918
	17.02	2954	3105	2984	3369	3557			17.02	3178	3142	3276	3521	3186			17.02		3369	3457	3280	3334	3334			17.02		3186	3163	2993	3018	3344			12.12		3353	3509	3591	3980	3815				12.12		3702	3620	3907
	17.03	3051	3073	2975	3366	3545			17.03	3161	3171	3327	3512	3247			17.03		3366	3464	3295	3337	3337			17.03		3247	3139	2989	2997	3281			12.13		3483	3542	3653	3932	3790				12.13		3670	3676	3884
	17.04	3105	3102	2954	3331	3563			17.04	3134	3156	3352	3483	3252			17.04		3331	3485	3303	3315	3315			17.04		3252	3159	2993	3000	3208			12.14		3533	3508	3627	3902	3790				12.14		3599	3676	3847
	17.05	3096	3087	2944	3285	3608			17.05	3093	3107	3342	3490	3227			17.05		3285	3516	3292	3362	3362			17.05		3227	3237	3015	3018	3214			12.15		3482	3520	3534	3904	3842				12.15		3597	3697	3811
	17.06	3059	3085	2944	3317	3643			17.06	3104	3086	3314	3480	3198			17.06		3317	3487	3302	3359	3359			17.06		3198	3235	2996	3018	3217			12.16		3421	3510	3556	3950	3885				12.16		3671	3744	3782
	17.07	3080	3114	2928	3326	3652			17.07	3101	3157	3307	3485	3169			17.07		3326	3459	3248	3289	3289			17.07		3169	3238	2970	2964	3232			12.17		3470	3464	3565	3973	3873				12.17		3688	3719	3827
	17.08	3075	3075	2933	3275	3557			17.08	3148	3196	3189	3491	3183			17.08		3275	3485	3268	3228	3228			17.08		3183	3247	3019	2991	3234			12.18		3532	3452	3555	3976	3787				12.18		3748	3668	3817
	17.09	3006	3042	2920	3306	3556			17.09	3213	3163	3217	3515	3186			17.09		3306	3431	3299	3225	3225			17.09		3186	3208	3043	3047	3205			12.19		3517	3414	3570	3917	3823				12.19		3782	3647	3839
	17.1	2950	3046	2928	3372	3609			17.1	3191	3187	3321	3473	3213			17.1		3372	3444	3307	3321	3321			17.1		3213	3204	2975	2964	3247			12.2		3459	3471	3584	3929	3882				12.2		3785	3609	3828
	17.11	2980	3006	2916	3364	3586			17.11	3163	3188	3320	3461	3130			17.11		3364	3508	3259	3348	3348			17.11		3130	3249	2990	2927	3276			12.21		3466	3485	3561	3977	3837				12.21		3710	3624	3830
	17.12	3018	3014	2916	3335	3540			17.12	3137	3192	3291	3457	3151			17.12		3335	3486	3272	3291	3291			17.12		3151	3225	3001	2961	3233			12.22		3439	3424	3549	3961	3785				12.22		3722	3620	3846
	17.13	3033	3070	2910	3281	3607			17.13	3118	3148	3221	3419	3170			17.13		3281	3462	3293	3292	3292			17.13		3170	3201	3041	2985	3156			12.23		3484	3375	3559	3982	3793				12.23		3683	3602	3880
	17.14	3014	3096	2916	3278	3581			17.14	3096	3101	3250	3480	3199			17.14		3278	3472	3355	3314	3314			17.14		3199	3256	3013	3007	3173			12.24		3510	3408	3592	3987	3837				12.24		3689	3643	3835
	17.15	3020	3034	2939	3316	3510			17.15	3183	3161	3219	3507	3243			17.15		3316	3424	3381	3315	3315			17.15		3243	3242	3018	3014	3175			12.25		3432	3466	3515	3927	3838				12.25		3698	3645	3855
	17.16	3049	3015	2945	3324	3474			17.16	3173	3114	3231	3444	3239			17.16		3324	3442	3291	3324	3324			17.16		3239	3204	3043	2986	3230			12.26		3329	3535	3478	3924	3849				12.26		3686	3669	3863
	17.17	3049	3001	2938	3300	3497			17.17	3160	3090	3297	3403	3286			17.17		3300	3422	3282	3320	3320			17.17		3286	3226	3002	2996	3234			12.27		3343	3494	3518	3921	3841				12.27		3666	3733	3838
	17.18	3069	2980	2976	3362	3505			17.18	3194	3089	3353	3436	3279			17.18		3362	3416	3283	3351	3351			17.18		3279	3288	3062	2989	3202			12.28		3389	3503	3569	3927	3852				12.28		3715	3715	3902
	17.19	3062	3010	2992	3448	3589			17.19	3165	3077	3353	3466	3322			17.19		3448	3505	3273	3329	3329			17.19		3322	3256	3058	2947	3133			12.29		3438	3544	3599	3888	3864				12.29		3672	3640	3934
	17.2	3034	3047	2975	3384	3619			17.2	3109	3087	3284	3466	3275			17.2		3384	3487	3309	3288	3288			17.2		3275	3251	3006	2973	3199			12.3		3414	3529	3545	3931	3835				12.3		3630	3542	3770
	17.21	3068	3068	2957	3315	3583			17.21	3098	3127	3259	3451	3263			17.21		3315	3463	3274	3293	3293			17.21		3263	3266	3061	3038	3236			12.31		3365	3510	3492	3943	3827				12.31		3654	3572	3716
	17.22	3074	3085	2958	3325	3552			17.22	3121	3073	3264	3443	3230			17.22		3325	3480	3263	3283	3283			17.22		3230	3258	3061	2995	3199			12.32		3413	3475	3466	3923	3846				12.32		3654	3606	3805
	17.23	3039	3071	2971	3398	3574			17.23	3108	3090	3314	3410	3181			17.23		3398	3441	3257	3305	3305			17.23		3181	3212	3061	2971	3227			12.33		3481	3475	3466	3909	3801				12.33		3641	3591	3885
	17.24	3046	3029	2926	3418	3553			17.24	3100	3139	3299	3493	3226			17.24		3418	3438	3257	3333	3333			17.24		3226	3224	3090	2925	3241			12.34		3427	3435	3512	3924	3735				12.34		3686	3624	3885
	17.25	3024	3046	2909	3378	3538			17.25	3165	3102	3258	3574	3263			17.25		3378	3458	3305	3328	3328			17.25		3263	3230	3048	2952	3262			12.35		3400	3426	3565	3933	3721				12.35		3667	3632	3876
	17.26	3055	3069	2950	3344	3516			17.26	3165	3082	3281	3519	3253			17.26		3344	3417	3318	3367	3367			17.26		3253	3240	3002	3059	3282			12.36		3402	3438	3594	3906	3730				12.36		3649	3605	3833
	17.27	3055	3085	2922	3378	3549			17.27	3132	3128	3302	3501	3196			17.27		3378	3421	3254	3353	3353			17.27		3196	3211	3014	3038	3282			12.37		3399	3473	3606	3939	3714				12.37		3703	3658	3824
	17.28	2976	3092	2909	3378	3566			17.28	3173	3162	3255	3527	3204			17.28		3378	3484	3294	3326	3326			17.28		3204	3242	3042	2981	3295			12.38		3431	3498	3585	3949	3736				12.38		3699	3658	3783
	17.29	2993	3055	2866	3372	3524			17.29	3189	3179	3306	3479	3240			17.29		3372	3475	3336	3292	3292			17.29		3240	3231	3038	2975	3292			12.39		3421	3443	3528	3942	3736				12.39		3631	3587	3789
	17.3	3008	2981	2950	3354	3472			17.3	3157	3099	3329	3503	3231			17.3		3354	3551	3340	3256	3256			17.3		3231	3241	3069	2958	3216			12.4		3386	3433	3426	3925	3736				12.4		3623	3622	3883
	17.31	3048	3032	3004	3306	3551			17.31	3117	3081	3316	3494	3229			17.31		3306	3548	3364	3297	3297			17.31		3229	3201	3109	2953	3249			12.41		3409	3412	3444	3947	3765				12.41		3646	3678	3871
	17.32	3026	3071	2977	3350	3566			17.32	3125	3127	3333	3454	3218			17.32		3350	3523	3309	3328	3328			17.32		3218	3256	3078	3029	3219			12.42		3470	3399	3515	4007	3760				12.42		3605	3688	3791
	17.33	3042	3063	2988	3375	3625			17.33	3166	3095	3377	3453	3253			17.33		3375	3481	3284	3289	3289			17.33		3253	3273	3067	3035	3230			12.43		3479	3444	3554	3941	3754				12.43		3703	3681	3774
	17.34	3037	3021	2938	3390	3676			17.34	3222	3147	3323	3398	3208			17.34		3390	3519	3383	3286	3286			17.34		3208	3221	3035	2971	3227			12.44		3407	3458	3577	3900	3718				12.44		3792	3696	3759
	17.35	3058	3019	2891	3353	3597			17.35	3252	3185	3262	3447	3224			17.35		3353	3520	3320	3311	3311			17.35		3224	3246	3015	2964	3229			12.45		3397	3510	3523	3813	3703				12.45		3642	3658	3694
	17.36	3133	3046	2872	3349	3595			17.36	3214	3127	3294	3512	3268			17.36		3349	3494	3358	3325	3325			17.36		3268	3302	2990	3001	3331			12.46		3447	3496	3475	3801	3769				12.46		3631	3633	3715
	17.37	3102	3087	2866	3378	3603			17.37	3126	3123	3294	3495	3295			17.37		3378	3451	3293	3345	3345			17.37		3295	3338	2941	3041	3284			12.47		3447	3462	3486	3889	3777				12.47		3646	3613	3784
	17.38	3106	3084	2891	3366	3563			17.38	3131	3102	3251	3489	3234			17.38		3366	3387	3334	3341	3341			17.38		3234	3326	2958	3022	3249			12.48		3402	3354	3446	3906	3802				12.48		3582	3587	3801
	17.39	3124	3025	2954	3332	3576			17.39	3153	3066	3193	3413	3254			17.39		3332	3353	3373	3329	3329			17.39		3254	3247	3033	3026	3272			12.49		3352	3383	3470	3892	3804				12.49		3519	3525	3811
	17.4	3121	2977	2949	3328	3605			17.4	3200	3169	3254	3424	3192			17.4		3328	3498	3303	3352	3352			17.4		3192	3290	3055	3034	3260			12.5		3356	3418	3467	3805	3711				12.5		3605	3548	3825
	17.41	3112	2988	2955	3377	3635			17.41	3190	3204	3300	3507	3219			17.41		3377	3553	3264	3353	3353			17.41		3219	3214	3022	3011	3252			12.51		3355	3424	3499	3743	3705				12.51		3648	3614	3835
	17.42	3123	3033	2955	3396	3618			17.42	3175	3183	3233	3561	3245			17.42		3396	3522	3296	3374	3374			17.42		3245	3175	3035	2955	3200			12.52		3335	3506	3538	3823	3728				12.52		3657	3598	3864
	17.43	3105	3062	2938	3339	3560			17.43	3188	3141	3227	3538	3188			17.43		3339	3486	3290	3355	3355			17.43		3188	3169	3072	2927	3190			12.53		3357	3457	3495	3852	3741				12.53		3654	3562	3831
	17.44	3043	3065	2879	3321	3610			17.44	3171	3180	3264	3524	3224			17.44		3321	3490	3241	3361	3361			17.44		3224	3191	3082	2969	3264			12.54		3416	3428	3459	3808	3708				12.54		3672	3565	3743
	17.45	3060	3094	2891	3348	3637			17.45	3149	3231	3342	3469	3213			17.45		3348	3469	3286	3380	3380			17.45		3213	3193	3135	3034	3294			12.55		3437	3446	3421	3838	3707				12.55		3664	3555	3735
	17.46	3088	3082	2911	3305	3574			17.46	3106	3163	3340	3474	3213			17.46		3305	3508	3276	3395	3395			17.46		3213	3189	3125	3013	3236			12.56		3393	3446	3507	3896	3749				12.56		3571	3506	3737
	17.47	3096	3055	2926	3319	3543			17.47	3148	3122	3311	3469	3225			17.47		3319	3537	3296	3368	3368			17.47		3225	3187	3068	2978	3219			12.57		3342	3415	3568	3891	3795				12.57		3600	3500	3728
	17.48	3069	3077	2946	3372	3599			17.48	3206	3133	3276	3485	3215			17.48		3372	3509	3337	3336	3336			17.48		3215	3192	3006	2940	3236			12.58		3380	3410	3508	3896	3769				12.58		3670	3518	3689
	17.49	3070	3026	2865	3382	3564			17.49	3206	3184	3290	3497	3219			17.49		3382	3483	3344	3357	3357			17.49		3219	3189	3054	2932	3243			12.59		3425	3429	3435	3918	3731				12.59		3725	3499	3711
	17.5	3110	3045	2847	3406	3552			17.5	3169	3151	3300	3456	3206			17.5		3406	3533	3318	3352	3352			17.5		3206	3196	3081	2928	3230			12.6		3389	3406	3406	3864	3707				12.6		3746	3526	3778
	17.51	3092	3055	2909	3384	3577			17.51	3197	3140	3311	3509	3256			17.51		3384	3555	3371	3350	3350			17.51		3256	3214	3055	2909	3246			12.61		3373	3360	3436	3855	3698				12.61		3694	3568	3766
	17.52	3031	3067	2955	3402	3636			17.52	3156	3111	3327	3513	3312			17.52		3402	3509	3337	3365	3365			17.52		3312	3245	2996	2968	3297			12.62		3299	3320	3520	3873	3704				12.62		3618	3580	3795
	17.53	3063	3002	2953	3369	3650			17.53	3171	3092	3282	3496	3243			17.53		3369	3506	3315	3355	3355			17.53		3243	3276	3028	2977	3326			12.63		3356	3355	3486	3830	3722				12.63		3666	3598	3809
	17.54	3085	3006	2965	3292	3629			17.54	3152	3120	3332	3518	3225			17.54		3292	3505	3414	3429	3429			17.54		3225	3279	3040	2969	3225			12.64		3390	3417	3438	3793	3706				12.64		3700	3596	3834
	17.55	3117	3008	2936	3268	3605			17.55	3168	3092	3332	3487	3269			17.55		3268	3518	3349	3405	3405			17.55		3269	3232	3012	2985	3212			12.65		3397	3459	3472	3851	3734				12.65		3691	3584	3775
	17.56	3082	3077	2998	3338	3638			17.56	3199	3165	3279	3467	3297			17.56		3338	3423	3345	3310	3310			17.56		3297	3298	2985	2999	3249			12.66		3354	3446	3458	3858	3771				12.66		3675	3568	3774
	17.57	3068	3068	2989	3371	3622			17.57	3148	3208	3187	3465	3214			17.57		3371	3440	3328	3364	3364			17.57		3214	3331	2962	2971	3261			12.67		3309	3424	3489	3861	3783				12.67		3731	3552	3777
	17.58	3053	3037	2984	3358	3607			17.58	3177	3231	3243	3443	3299			17.58		3358	3464	3332	3300	3300			17.58		3299	3265	2965	2980	3210			12.68		3341	3420	3542	3856	3696				12.68		3706	3533	3819
	17.59	3094	3053	2974	3396	3565			17.59	3216	3145	3297	3508	3305			17.59		3396	3516	3321	3314	3314			17.59		3305	3231	2995	2985	3215			12.69		3451	3379	3547	3869	3775				12.69		3548	3600	3799
	17.6	3059	3045	2930	3326	3519			17.6	3178	3095	3347	3484	3241			17.6		3326	3539	3300	3352	3352			17.6		3241	3246	3022	2926	3284			12.7		3445	3364	3547	3889	3793				12.7		3503	3620	3846
	17.61	3025	3039	3009	3331	3566			17.61	3124	3158	3349	3514	3211			17.61		3331	3550	3269	3299	3299			17.61		3211	3285	3017	2900	3339			12.71		3381	3426	3506	3816	3760				12.71		3588	3603	3852
	17.62	3004	3016	3031	3368	3622			17.62	3111	3132	3292	3520	3183			17.62		3368	3535	3263	3298	3298			17.62		3183	3270	3037	2931	3278			12.72		3331	3494	3444	3769	3757				12.72		3622	3518	3793
	17.63	3014	3042	2963	3346	3617			17.63	3152	3116	3311	3493	3208			17.63		3346	3531	3365	3280	3280			17.63		3208	3219	3086	2957	3235			12.73		3375	3446	3425	3810	3697				12.73		3672	3511	3785
	17.64	3094	3076	2953	3323	3646			17.64	3197	3098	3356	3477	3259			17.64		3323	3529	3370	3246	3246			17.64		3259	3224	3143	2983	3198			12.74		3424	3373	3387	3800	3715				12.74		3684	3527	3772
	17.65	3079	3021	3029	3342	3622			17.65	3228	3106	3344	3510	3276			17.65		3342	3527	3294	3287	3287			17.65		3276	3238	3129	3008	3185			12.75		3414	3358	3376	3844	3774				12.75		3662	3520	3772
	17.66	3026	2983	2988	3357	3581			17.66	3208	3109	3317	3450	3246			17.66		3357	3563	3315	3347	3347			17.66		3246	3283	3080	2989	3185			12.76		3428	3400	3403	3925	3725				12.76		3658	3533	3828
	17.67	3053	3015	2946	3347	3569			17.67	3187	3115	3318	3387	3251			17.67		3347	3580	3375	3339	3339			17.67		3251	3305	3090	2961	3253			12.77		3441	3428	3459	3860	3671				12.77		3624	3517	3864
	17.68	3044	3105	2913	3398	3654			17.68	3168	3128	3296	3500	3253			17.68		3398	3551	3332	3298	3298			17.68		3253	3316	3061	2939	3364			12.78		3392	3405	3416	3757	3721				12.78		3626	3460	3807
	17.69	3027	3124	2922	3418	3669			17.69	3223	3175	3274	3558	3266			17.69		3418	3532	3350	3285	3285			17.69		3266	3282	3101	2949	3363			12.79		3354	3367	3414	3699	3757				12.79		3657	3459	3769
	17.7	3108	3063	2940	3396	3635			17.7	3156	3152	3322	3529	3254			17.7		3396	3506	3399	3353	3353			17.7		3254	3271	3114	2997	3342			12.8		3312	3370	3486	3747	3727				12.8		3579	3446	3772
	17.71	3108	3030	2933	3360	3640			17.71	3216	3133	3340	3474	3251			17.71		3360	3530	3415	3378	3378			17.71		3251	3259	3078	3013	3306			12.81		3338	3379	3487	3819	3711				12.81		3566	3498	3806
	17.72	3126	3067	2903	3347	3598			17.72	3264	3112	3288	3468	3220			17.72		3347	3515	3438	3353	3353			17.72		3220	3347	3084	2984	3267			12.82		3349	3295	3520	3846	3749				12.82		3616	3558	3809
	17.73	3118	3076	2893	3443	3561			17.73	3209	3141	3311	3508	3267			17.73		3443	3539	3360	3407	3407			17.73		3267	3371	3013	3010	3247			12.83		3346	3249	3504	3877	3784				12.83		3661	3552	3801
	17.74	3076	3043	2923	3444	3591			17.74	3172	3091	3312	3537	3297			17.74		3444	3603	3333	3371	3371			17.74		3297	3335	2996	3023	3237			12.84		3387	3265	3387	3868	3791				12.84		3661	3523	3816
	17.75	3075	3042	2957	3416	3634			17.75	3156	3102	3268	3540	3282			17.75		3416	3590	3345	3330	3330			17.75		3282	3329	3035	3055	3223			12.85		3292	3385	3385	3784	3775				12.85		3622	3511	3804
	17.76	3123	3068	2947	3428	3624			17.76	3149	3137	3248	3549	3275			17.76		3428	3565	3338	3355	3355			17.76		3275	3272	3015	2991	3190			12.86		3272	3423	3437	3759	3766				12.86		3580	3493	3730
	17.77	3117	3096	2905	3402	3651			17.77	3179	3165	3339	3559	3252			17.77		3402	3528	3364	3383	3383			17.77		3252	3311	3034	2966	3245			12.87		3327	3406	3435	3715	3763				12.87		3553	3486	3670
	17.78	3138	3085	2932	3447	3692			17.78	3189	3155	3345	3562	3248			17.78		3447	3632	3412	3377	3377			17.78		3248	3325	3002	3022	3358			12.88		3384	3393	3487	3787	3750				12.88		3583	3515	3704
	17.79	3102	3117	2937	3448	3621			17.79	3187	3160	3346	3596	3247			17.79		3448	3575	3418	3372	3372			17.79		3247	3304	2999	2988	3340			12.89		3398	3370	3457	3858	3757				12.89		3573	3580	3714
	17.8	3091	3139	2904	3412	3613			17.8	3172	3206	3369	3543	3234			17.8		3412	3593	3342	3370	3370			17.8		3234	3311	3027	3024	3288			12.9		3362	3378	3427	3843	3778				12.9		3589	3594	3755
	17.81	3078	3136	2912	3408	3575			17.81	3186	3176	3377	3482	3279			17.81		3408	3550	3316	3366	3366			17.81		3279	3285	3054	3074	3283			12.91		3324	3387	3447	3828	3779				12.91		3636	3549	3778
	17.82	3057	3117	2871	3379	3642			17.82	3245	3145	3330	3517	3270			17.82		3379	3522	3369	3365	3365			17.82		3270	3241	3039	3075	3293			12.92		3352	3446	3446	3805	3802				12.92		3649	3521	3775
	17.83	3068	3091	2901	3421	3675			17.83	3291	3119	3266	3602	3284			17.83		3421	3536	3295	3387	3387			17.83		3284	3244	3055	3023	3314			12.93		3422	3406	3446	3837	3837				12.93		3634	3513	3737
	17.84	3102	3050	2939	3474	3700			17.84	3219	3102	3314	3591	3238			17.84		3474	3563	3332	3369	3369			17.84		3238	3257	3046	2998	3312			12.94		3370	3306	3418	3867	3843				12.94		3682	3532	3808
	17.85	3104	3110	2891	3445	3671			17.85	3093	3106	3347	3491	3272			17.85		3445	3537	3361	3405	3405			17.85		3272	3241	3013	3019	3344			12.95		3298	3305	3399	3837	3753				12.95		3679	3545	3817
	17.86	3169	3056	2930	3406	3643			17.86	3123	3139	3383	3498	3292			17.86		3406	3506	3385	3439	3439			17.86		3292	3202	3045	2966	3342			12.96		3300	3319	3431	3804	3669				12.96		3664	3545	3737
	17.87	3135	3034	2949	3472	3678			17.87	3093	3110	3348	3585	3293			17.87		3472	3554	3392	3419	3419			17.87		3293	3248	3032	2962	3305			12.97		3284	3335	3465	3819	3655				12.97		3668	3563	3678
	17.88	3101	3120	2899	3485	3645			17.88	3141	3120	3322	3523	3304			17.88		3485	3556	3326	3364	3364			17.88		3304	3293	3065	2997	3268			12.98		3285	3315	3427	3858	3658				12.98		3569	3572	3685
	17.89	3122	3120	2849	3381	3609			17.89	3206	3140	3317	3433	3247			17.89		3381	3576	3361	3376	3376			17.89		3247	3298	3101	2969	3237			12.99		3347	3348	3410	3817	3691				12.99		3560	3575	3723
	17.9	3183	3094	2903	3384	3738			17.9	3153	3089	3317	3455	3239			17.9		3384	3580	3401	3512	3512			17.9		3239	3259	3112	3007	3215			13		3347	3414	3421	3749	3723				13		3628	3533	3740
	17.91	3184	3077	2906	3492	3782			17.91	3150	3097	3343	3485	3281			17.91		3492	3567	3394	3505	3505			17.91		3281	3256	3092	3069	3277			13.01		3303	3392	3397	3765	3699				13.01		3549	3473	3768
	17.92	3105	3095	2917	3494	3741			17.92	3171	3162	3328	3501	3302			17.92		3494	3564	3356	3471	3471			17.92		3302	3205	3092	3023	3297			13.02		3313	3347	3405	3778	3671				13.02		3532	3453	3809
	17.93	3066	3111	2925	3513	3718			17.93	3204	3215	3336	3526	3263			17.93		3513	3576	3325	3413	3413			17.93		3263	3194	3081	2965	3283			13.03		3361	3363	3394	3737	3707				13.03		3585	3515	3846
	17.94	3117	3132	2952	3493	3721			17.94	3185	3192	3318	3544	3274			17.94		3493	3534	3358	3352	3352			17.94		3274	3279	3064	3004	3266			13.04		3308	3328	3400	3702	3690				13.04		3531	3598	3704
	17.95	3103	3120	2931	3466	3612			17.95	3131	3220	3292	3558	3314			17.95		3466	3636	3383	3441	3441			17.95		3314	3394	3068	3032	3231			13.05		3310	3293	3406	3779	3656				13.05		3465	3640	3651
	17.96	3042	3143	2924	3445	3636			17.96	3202	3205	3375	3470	3318			17.96		3445	3691	3378	3418	3418			17.96		3318	3406	3021	3037	3276			13.06		3303	3332	3391	3872	3661				13.06		3537	3598	3732
	17.97	3074	3171	2938	3447	3692			17.97	3244	3178	3397	3480	3298			17.97		3447	3620	3447	3362	3362			17.97		3298	3285	3081	3083	3307			13.07		3350	3342	3397	3835	3722				13.07		3656	3594	3749
	17.98	3135	3097	2930	3463	3712			17.98	3172	3183	3380	3530	3318			17.98		3463	3670	3479	3356	3356			17.98		3318	3269	3096	3003	3326			13.08		3358	3264	3433	3795	3679				13.08		3632	3550	3730
	17.99	3112	3083	2939	3463	3688			17.99	3254	3151	3373	3554	3270			17.99		3463	3558	3433	3367	3367			17.99		3270	3318	3077	2964	3335			13.09		3273	3242	3412	3789	3672				13.09		3565	3479	3723
	18	3133	3093	2977	3395	3663			18	3164	3149	3378	3546	3233			18		3395	3573	3456	3452	3452			18		3233	3331	3054	3031	3274			13.1		3279	3272	3415	3785	3765				13.1		3568	3483	3760
	18.01	3051	3095	2963	3413	3664			18.01	3201	3148	3372	3583	3282			18.01		3413	3603	3375	3453	3453			18.01		3282	3334	3143	3029	3237			13.11		3317	3364	3428	3770	3757				13.11		3513	3468	3689
	18.02	3055	3060	2994	3516	3623			18.02	3196	3198	3403	3562	3297			18.02		3516	3582	3394	3382	3382			18.02		3297	3311	3161	2972	3289			13.12		3330	3334	3425	3837	3672				13.12		3472	3434	3685
	18.03	3088	3078	2968	3497	3572			18.03	3217	3174	3333	3565	3296			18.03		3497	3622	3333	3368	3368			18.03		3296	3354	3085	3001	3315			13.13		3350	3289	3435	3881	3622				13.13		3532	3431	3756
	18.04	3125	3124	2952	3471	3665			18.04	3185	3232	3340	3550	3251			18.04		3471	3613	3398	3371	3371			18.04		3251	3347	3061	2985	3308			13.14		3293	3335	3474	3833	3685				13.14		3602	3451	3767
	18.05	3150	3160	2986	3473	3734			18.05	3180	3236	3332	3499	3224			18.05		3473	3634	3410	3445	3445			18.05		3224	3344	3063	2982	3333			13.15		3241	3392	3457	3817	3750				13.15		3629	3524	3729
	18.06	3158	3167	3014	3441	3725			18.06	3159	3203	3332	3487	3237			18.06		3441	3673	3359	3479	3479			18.06		3237	3344	3064	2966	3371			13.16		3304	3391	3381	3819	3772				13.16		3672	3531	3694
	18.07	3170	3159	2959	3441	3753			18.07	3201	3124	3323	3497	3319			18.07		3441	3725	3410	3542	3542			18.07		3319	3320	3077	2960	3356			13.17		3380	3361	3367	3827	3725				13.17		3698	3529	3712
	18.08	3105	3107	2964	3515	3693			18.08	3167	3168	3279	3598	3339			18.08		3515	3723	3418	3433	3433			18.08		3339	3298	3076	2984	3306			13.18		3391	3325	3387	3833	3704				13.18		3664	3522	3775
	18.09	3062	3123	2963	3526	3652			18.09	3144	3201	3354	3578	3334			18.09		3526	3628	3404	3359	3359			18.09		3334	3299	3076	2977	3257			13.19		3333	3321	3384	3796	3704				13.19		3660	3543	3762
	18.1	3097	3154	2950	3524	3642			18.1	3166	3197	3401	3509	3329			18.1		3524	3589	3426	3380	3380			18.1		3329	3327	3039	3020	3254			13.2		3315	3375	3389	3687	3644				13.2		3670	3534	3731
	18.11	3188	3202	2980	3545	3645			18.11	3149	3161	3353	3538	3247			18.11		3545	3614	3484	3411	3411			18.11		3247	3309	3035	3073	3282			13.21		3337	3401	3403	3707	3582				13.21		3626	3514	3722
	18.12	3161	3206	2966	3538	3708			18.12	3219	3114	3379	3561	3263			18.12		3538	3619	3458	3380	3380			18.12		3263	3331	3087	3064	3310			13.22		3357	3354	3419	3814	3640				13.22		3579	3575	3674
	18.13	3145	3179	2964	3537	3766			18.13	3257	3129	3401	3593	3316			18.13		3537	3670	3453	3337	3337			18.13		3316	3267	3091	3055	3316			13.23		3336	3319	3455	3837	3660				13.23		3564	3586	3678
	18.14	3115	3116	2973	3519	3738			18.14	3245	3170	3388	3559	3297			18.14		3519	3669	3433	3422	3422			18.14		3297	3229	3073	3053	3300			13.24		3321	3294	3428	3798	3678				13.24		3572	3570	3766
	18.15	3158	3093	2976	3461	3674			18.15	3193	3166	3351	3609	3317			18.15		3461	3570	3390	3431	3431			18.15		3317	3306	3049	3010	3277			13.25		3327	3307	3403	3806	3762				13.25		3613	3561	3807
	18.16	3132	3110	2995	3427	3675			18.16	3232	3162	3409	3668	3345			18.16		3427	3609	3400	3426	3426			18.16		3345	3343	3008	3034	3334			13.26		3265	3310	3371	3848	3743				13.26		3608	3537	3765
	18.17	3048	3195	3000	3523	3668			18.17	3271	3188	3409	3560	3373			18.17		3523	3714	3343	3462	3462			18.17		3373	3355	3080	3081	3367			13.27		3243	3301	3453	3844	3640				13.27		3577	3515	3710
	18.18	3102	3153	2957	3480	3695			18.18	3230	3203	3361	3549	3331			18.18		3480	3670	3477	3423	3423			18.18		3331	3308	3093	3076	3381			13.28		3319	3359	3474	3765	3625				13.28		3570	3543	3715
	18.19	3095	3040	2942	3503	3730			18.19	3206	3214	3310	3561	3304			18.19		3503	3635	3486	3438	3438			18.19		3304	3347	3071	3096	3314			13.29		3279	3394	3399	3821	3639				13.29		3559	3551	3700
[truncated: 4,936 more rows]
[truncated: 8 more columns]
